# Supplementary material for: 1,10-Phenanthrolinium 4-chloro-2-hydroxy­benzoate–1,10-phenanthroline–4-chloro-2-hydroxy­benzoic acid (1/1/1)
Source: Acta Crystallogr Sect E Struct Rep Online. 2008 May 24;64(Pt 6):o1146–7. doi: 10.1107/S1600536808015110 (PMC2961483; doi:10.1107/S1600536808015110)
Supplement: Supplementary file 1 [file e-64-o1146-sup1.cif]

##############################################################################
###                                                                        ###
###        Electronic paper (Acta Crystallographica Section E)             ###
###                                                                        ###
##############################################################################
#                                                                            #
# This CIF contains the data in a paper accepted for publication in Acta     #
# Crystallographica Section E. It conforms to the requirements of Notes      #
# for Authors for Section E, and has been peer reviewed under the auspices   #
# of the IUCr Commission on Journals.                                        #
#                                                                            #
# Full details of the Crystallographic Information File format               #
# are given in the paper "The Crystallographic Information File (CIF):       #
# a New Standard Archive File for Crystallography" by S. R. Hall, F. H.      #
# Allen and I. D. Brown [Acta Cryst. (1991), A47, 655-685].                  #
#                                                                            #
# The current version of the core CIF dictionary is obtainable from          #
# ftp://ftp.iucr.org/pub/cif_core.dic. The current version number is 2.4.    #
#                                                                            #
# Software is freely available for graphical display of the structure(s) in  #
# this CIF.  For information consult the CIF home page http://www.iucr.org/  #
# cif/home.html                                                              #
#                                                                            #
# This file may be used for bona fide research purposes within the           #
# scientific community so long as proper attribution is given to the journal # 
# article from which it was obtained.                                        #
#                                                                            #
##############################################################################
                                             
data_I
_audit_creation_method     SHELXL-97
_chemical_name_systematic
;
1,10-Phenanthrolinium 4-chloro-2-hydroxybenzoate--1,10-phenanthroline--
4-chloro-2-hydroxybenzoic acid (1/1/1)
;
_chemical_name_common     ?
_chemical_formula_moiety
                            'C12 H9 N2 +, C7 H4 Cl O3 -, C12 H8 N2, C7 H5 Cl O3'
_chemical_formula_sum     'C38 H26 Cl2 N4 O6'
_chemical_formula_iupac     'C12 H9 N2 +, C7 H4 Cl O3 -, C12 H8 N2, C7 H5 Cl O3'
_chemical_formula_weight     705.53
_chemical_melting_point     ?
_symmetry_cell_setting     orthorhombic
_symmetry_space_group_name_H-M     'P 21 21 21'
_symmetry_space_group_name_Hall     'P 2ac 2ab'
loop_
    _symmetry_equiv_pos_as_xyz
    'x, y, z'
    '-x+1/2, -y, z+1/2'
    'x+1/2, -y+1/2, -z'
    '-x, y+1/2, -z+1/2'
_cell_length_a     8.0627(6)
_cell_length_b     19.6005(15)
_cell_length_c     20.7929(17)
_cell_angle_alpha     90.00
_cell_angle_beta     90.00
_cell_angle_gamma     90.00
_cell_volume     3286.0(4)
_cell_formula_units_Z     4
_cell_measurement_reflns_used     3820
_cell_measurement_theta_min     2.0
_cell_measurement_theta_max     25.0
_cell_measurement_temperature     295(2)
_exptl_crystal_description     chunk
_exptl_crystal_colour     'red brown'
_exptl_crystal_size_max     0.43
_exptl_crystal_size_mid     0.37
_exptl_crystal_size_min     0.32
_exptl_crystal_density_diffrn     1.426
_exptl_crystal_density_meas     ?
_exptl_crystal_density_method     'not measured'
_exptl_crystal_F_000     1456
_exptl_absorpt_coefficient_mu     0.254
_exptl_absorpt_correction_type     none
_exptl_absorpt_process_details     ?
_exptl_absorpt_correction_T_min     ?
_exptl_absorpt_correction_T_max     ?
_exptl_special_details
;
;
_diffrn_ambient_temperature     295(2)
_diffrn_radiation_type     MoK\a
_diffrn_radiation_wavelength     0.71073
_diffrn_radiation_source     'fine-focus sealed tube'
_diffrn_radiation_monochromator     graphite
_diffrn_measurement_device_type     'Rigaku R-AXIS RAPID IP'
_diffrn_measurement_method     \w
_diffrn_detector_area_resol_mean     10.00
_diffrn_reflns_number     37126
_diffrn_reflns_av_R_equivalents     0.0536
_diffrn_reflns_av_sigmaI/netI     0.0386
_diffrn_reflns_theta_min     1.43
_diffrn_reflns_theta_max     26.00
_diffrn_reflns_theta_full     26.00
_diffrn_measured_fraction_theta_max     0.993
_diffrn_measured_fraction_theta_full     0.993
_diffrn_reflns_limit_h_min     -9
_diffrn_reflns_limit_h_max     9
_diffrn_reflns_limit_k_min     -24
_diffrn_reflns_limit_k_max     24
_diffrn_reflns_limit_l_min     -23
_diffrn_reflns_limit_l_max     24
_diffrn_standards_number     0
_diffrn_standards_interval_count     0
_diffrn_standards_interval_time     0
_diffrn_standards_decay_%     ?
_refine_special_details
;
Refinement of <i>F</i>^2^ against ALL reflections. The weighted <i>R</i>-factor
<i>wR</i> and goodness of fit <i>S</i> are based on <i>F</i>^2^, conventional
<i>R</i>-factors <i>R</i> are based on <i>F</i>, with <i>F</i> set to zero for
negative <i>F</i>^2^. The threshold expression of <i>F</i>^2^ >
\s(<i>F</i>^2^) is used only for calculating <i>R</i>-factors(gt) <i>etc</i>.
and is not relevant to the choice of reflections for refinement.
<i>R</i>-factors based on <i>F</i>^2^ are statistically about twice as large
as those based on <i>F</i>, and <i>R</i>- factors based on ALL data will be
even larger.
;
_reflns_number_total     6394
_reflns_number_gt     4326
_reflns_threshold_expression     I>2\s(I)
_refine_ls_structure_factor_coef     Fsqd
_refine_ls_matrix_type     full
_refine_ls_R_factor_all     0.0723
_refine_ls_R_factor_gt     0.0385
_refine_ls_wR_factor_gt     0.0879
_refine_ls_wR_factor_ref     0.0984
_refine_ls_goodness_of_fit_ref     0.983
_refine_ls_restrained_S_all     0.983
_refine_ls_number_reflns     6394
_refine_ls_number_parameters     460
_refine_ls_number_restraints     0
_refine_ls_hydrogen_treatment     constr
_refine_ls_weighting_scheme     calc
_refine_ls_weighting_details
                  'calc w=1/[\s^2^(Fo^2^)+(0.051P)^2^] where P=(Fo^2^+2Fc^2^)/3'
_atom_sites_solution_hydrogens     geom
_atom_sites_solution_primary     direct
_atom_sites_solution_secondary     difmap
_refine_ls_shift/su_max     0.000
_refine_ls_shift/su_mean     0.000
_refine_diff_density_max     0.241
_refine_diff_density_min     -0.145
_refine_ls_extinction_method     none
_refine_ls_extinction_coef     ?
_refine_ls_abs_structure_details     'Flack (1983), 2739 Friedel pairs'
_refine_ls_abs_structure_Flack     -0.09(5)
loop_
    _atom_type_symbol
    _atom_type_description
    _atom_type_scat_dispersion_real
    _atom_type_scat_dispersion_imag
    _atom_type_scat_source
    'C' 'C' 0.0033 0.0016
                         'International Tables Vol C Tables 4.2.6.8 and 6.1.1.4'
    'H' 'H' 0.0000 0.0000
                         'International Tables Vol C Tables 4.2.6.8 and 6.1.1.4'
    'N' 'N' 0.0061 0.0033
                         'International Tables Vol C Tables 4.2.6.8 and 6.1.1.4'
    'O' 'O' 0.0106 0.0060
                         'International Tables Vol C Tables 4.2.6.8 and 6.1.1.4'
    'Cl' 'Cl' 0.1484 0.1585
                         'International Tables Vol C Tables 4.2.6.8 and 6.1.1.4'
_computing_data_collection     'PROCESS-AUTO (Rigaku, 1998)'
_computing_cell_refinement     'PROCESS-AUTO (Rigaku, 1998)'
_computing_data_reduction     'CrystalStructure (Rigaku/MSC, 2002)'
_computing_structure_solution     'SIR92 (Altomare <i>et al.</i>,  1993)'
_computing_structure_refinement     'SHELXL97 (Sheldrick, 2008)'
_computing_molecular_graphics     'ORTEP-3 for Windows (Farrugia, 1997)'
_computing_publication_material     'WinGX (Farrugia, 1999)'
loop_
    _atom_site_type_symbol
    _atom_site_label
    _atom_site_fract_x
    _atom_site_fract_y
    _atom_site_fract_z
    _atom_site_U_iso_or_equiv
    _atom_site_adp_type
    _atom_site_calc_flag
    _atom_site_refinement_flags
    _atom_site_occupancy
    _atom_site_disorder_assembly
    _atom_site_disorder_group
    Cl Cl1 -0.36861(10) 0.67865(4) 0.46601(4) 0.0854(2) Uani d . 1 . .
    Cl Cl2 1.02809(9) 0.33001(4) 0.13135(4) 0.0900(3) Uani d . 1 C .
    N N1 0.7137(3) 0.28257(9) 0.44997(10) 0.0559(5) Uani d . 1 . .
    H H1N 0.6923 0.2791 0.4897 0.084 Uiso d R 1 . .
    N N2 0.5485(3) 0.38638(10) 0.51279(11) 0.0633(6) Uani d . 1 . .
    N N3 0.2373(3) 0.26039(11) 0.41612(11) 0.0681(6) Uani d . 1 . .
    N N4 0.0909(3) 0.36501(10) 0.48502(10) 0.0666(6) Uani d . 1 . .
    O O1 0.1928(2) 0.60893(10) 0.24138(10) 0.0753(5) Uani d . 1 . .
    H H1A 0.2861 0.5960 0.2236 0.113 Uiso d R 1 . .
    O O2 0.3673(3) 0.63537(12) 0.32124(11) 0.0952(7) Uani d . 1 . .
    O O3 0.2480(2) 0.66890(12) 0.43318(11) 0.0951(6) Uani d . 1 . .
    H H3A 0.3418 0.6628 0.4062 0.143 Uiso d R 1 . .
    O O4 0.2843(2) 0.47959(10) 0.15141(10) 0.0746(5) Uani d . 1 C .
    O O5 0.4445(2) 0.56412(9) 0.18697(9) 0.0726(5) Uani d . 1 C .
    C C1 0.0776(3) 0.64335(12) 0.33999(13) 0.0547(6) Uani d . 1 . .
    C C2 0.0958(3) 0.66070(12) 0.40499(14) 0.0611(7) Uani d . 1 . .
    C C3 -0.0418(3) 0.67074(13) 0.44405(13) 0.0626(7) Uani d . 1 . .
    H H3 -0.0291 0.6810 0.4874 0.075 Uiso calc R 1 . .
    C C4 -0.1972(3) 0.66515(12) 0.41731(13) 0.0594(7) Uani d . 1 . .
    C C5 -0.2199(3) 0.64899(13) 0.35319(14) 0.0648(7) Uani d . 1 . .
    H H5 -0.3261 0.6457 0.3360 0.078 Uiso calc R 1 . .
    C C6 -0.0819(3) 0.63782(13) 0.31511(13) 0.0594(7) Uani d . 1 . .
    H H6 -0.0961 0.6264 0.2720 0.071 Uiso calc R 1 . .
    C C7 0.2243(4) 0.62942(13) 0.30020(16) 0.0648(7) Uani d . 1 . .
    C C8 0.5737(3) 0.46147(12) 0.15467(10) 0.0501(6) Uani d . 1 C .
    C C9 0.5603(3) 0.39317(13) 0.13526(12) 0.0595(6) Uani d . 1 . .
    H H9 0.4564 0.3747 0.1267 0.071 Uiso calc PR 0.25 A 1
    C C10 0.7005(3) 0.35299(13) 0.12879(13) 0.0656(7) Uani d . 1 C .
    H H10 0.6912 0.3074 0.1168 0.079 Uiso calc R 1 . .
    C C11 0.8526(3) 0.38097(12) 0.14023(13) 0.0589(6) Uani d . 1 . .
    C C12 0.8724(3) 0.44813(13) 0.15866(12) 0.0569(6) Uani d . 1 C .
    H H12 0.9773 0.4663 0.1660 0.068 Uiso calc R 1 . .
    C C13 0.7316(3) 0.48752(13) 0.16586(12) 0.0538(6) Uani d . 1 . .
    H H13 0.7426 0.5328 0.1786 0.065 Uiso calc PR 0.75 B 2
    C C14 0.4216(3) 0.50398(14) 0.16457(12) 0.0581(7) Uani d . 1 . .
    C C21 0.7978(4) 0.23170(13) 0.42364(13) 0.0662(7) Uani d . 1 . .
    H H21 0.8293 0.1946 0.4487 0.079 Uiso calc R 1 . .
    C C22 0.8394(3) 0.23341(14) 0.35891(15) 0.0700(8) Uani d . 1 . .
    H H22 0.8981 0.1977 0.3403 0.084 Uiso calc R 1 . .
    C C23 0.7924(4) 0.28875(15) 0.32288(13) 0.0673(7) Uani d . 1 . .
    H H23 0.8182 0.2901 0.2793 0.081 Uiso calc R 1 . .
    C C24 0.7056(3) 0.34341(12) 0.35095(12) 0.0560(6) Uani d . 1 . .
    C C25 0.6560(4) 0.40270(15) 0.31662(14) 0.0722(8) Uani d . 1 . .
    H H25 0.6798 0.4059 0.2730 0.087 Uiso calc R 1 . .
    C C26 0.5762(4) 0.45383(15) 0.34530(15) 0.0740(8) Uani d . 1 . .
    H H26 0.5459 0.4920 0.3214 0.089 Uiso calc R 1 . .
    C C27 0.5366(3) 0.45098(12) 0.41213(14) 0.0618(7) Uani d . 1 . .
    C C28 0.4538(4) 0.50332(13) 0.44537(19) 0.0791(9) Uani d . 1 . .
    H H28 0.4206 0.5424 0.4236 0.095 Uiso calc R 1 . .
    C C29 0.4222(4) 0.49694(14) 0.50952(18) 0.0839(9) Uani d . 1 . .
    H H29 0.3688 0.5317 0.5318 0.101 Uiso calc R 1 . .
    C C30 0.4707(4) 0.43793(14) 0.54105(15) 0.0779(8) Uani d . 1 . .
    H H30 0.4472 0.4342 0.5847 0.093 Uiso calc R 1 . .
    C C31 0.5796(3) 0.39333(11) 0.44856(12) 0.0520(6) Uani d . 1 . .
    C C32 0.6662(3) 0.33901(11) 0.41681(11) 0.0490(6) Uani d . 1 . .
    C C33 0.3118(4) 0.21255(15) 0.38143(17) 0.0835(10) Uani d . 1 . .
    H H33 0.3379 0.1717 0.4019 0.100 Uiso calc R 1 . .
    C C34 0.3539(4) 0.21872(16) 0.31680(16) 0.0803(9) Uani d . 1 . .
    H H34 0.4077 0.1834 0.2954 0.096 Uiso calc R 1 . .
    C C35 0.3145(4) 0.27756(15) 0.28567(15) 0.0737(8) Uani d . 1 . .
    H H35 0.3409 0.2831 0.2424 0.088 Uiso calc R 1 . .
    C C36 0.2336(3) 0.32990(13) 0.31938(12) 0.0565(6) Uani d . 1 . .
    C C37 0.1823(3) 0.39218(13) 0.28871(13) 0.0646(7) Uani d . 1 . .
    H H37 0.2046 0.3987 0.2453 0.077 Uiso calc R 1 . .
    C C38 0.1031(4) 0.44091(13) 0.32165(12) 0.0651(7) Uani d . 1 . .
    H H38 0.0716 0.4807 0.3006 0.078 Uiso calc R 1 . .
    C C39 0.0659(3) 0.43319(11) 0.38807(11) 0.0537(6) Uani d . 1 . .
    C C40 -0.0182(3) 0.48382(13) 0.42393(14) 0.0649(7) Uani d . 1 . .
    H H40 -0.0584 0.5227 0.4036 0.078 Uiso calc R 1 . .
    C C41 -0.0399(4) 0.47545(13) 0.48783(15) 0.0730(8) Uani d . 1 . .
    H H41 -0.0913 0.5091 0.5122 0.088 Uiso calc R 1 . .
    C C42 0.0156(4) 0.41596(15) 0.51631(14) 0.0760(9) Uani d . 1 . .
    H H42 -0.0005 0.4110 0.5603 0.091 Uiso calc R 1 . .
    C C43 0.1165(3) 0.37377(11) 0.42085(11) 0.0522(6) Uani d . 1 . .
    C C44 0.1987(3) 0.31975(12) 0.38519(11) 0.0532(6) Uani d . 1 . .
    O O6A 0.4152(3) 0.36325(13) 0.12245(13) 0.0825(8) Uani d P 0.75 C 2
    H H6A 0.3325 0.3958 0.1317 0.124 Uiso d PR 0.75 C 2
    O O6B 0.7525(8) 0.5525(3) 0.1865(4) 0.0664(19) Uani d P 0.25 C 1
    H H6B 0.6650 0.5674 0.2002 0.100 Uiso d PR 0.25 C 1
loop_
    _atom_site_aniso_label
    _atom_site_aniso_U_11
    _atom_site_aniso_U_22
    _atom_site_aniso_U_33
    _atom_site_aniso_U_12
    _atom_site_aniso_U_13
    _atom_site_aniso_U_23
    Cl1 0.0676(4) 0.0996(5) 0.0890(6) -0.0008(4) 0.0144(4) -0.0178(4)
    Cl2 0.0706(5) 0.0762(5) 0.1232(7) 0.0177(4) -0.0119(4) -0.0287(5)
    N1 0.0713(13) 0.0502(11) 0.0463(12) 0.0009(10) 0.0083(11) 0.0075(9)
    N2 0.0744(16) 0.0533(12) 0.0623(15) -0.0072(11) 0.0111(12) -0.0037(11)
    N3 0.0927(18) 0.0526(12) 0.0590(14) 0.0024(12) -0.0153(13) 0.0074(11)
    N4 0.0941(18) 0.0588(12) 0.0469(14) -0.0156(12) -0.0046(12) 0.0017(10)
    O1 0.0561(11) 0.0960(13) 0.0736(14) 0.0172(10) 0.0067(10) 0.0066(11)
    O2 0.0512(12) 0.1293(18) 0.1050(17) 0.0025(12) 0.0000(12) -0.0156(14)
    O3 0.0612(13) 0.1030(15) 0.1212(18) 0.0034(12) -0.0074(12) -0.0249(14)
    O4 0.0514(11) 0.0909(14) 0.0816(14) -0.0026(10) -0.0025(10) 0.0044(10)
    O5 0.0605(12) 0.0680(12) 0.0893(14) 0.0038(10) 0.0147(10) -0.0033(10)
    C1 0.0466(14) 0.0511(13) 0.0666(18) 0.0076(11) -0.0001(13) 0.0036(12)
    C2 0.0502(16) 0.0534(14) 0.0796(19) -0.0007(12) -0.0112(14) -0.0017(13)
    C3 0.0628(18) 0.0589(14) 0.0660(17) -0.0047(13) -0.0036(14) -0.0064(13)
    C4 0.0600(16) 0.0477(13) 0.0705(19) 0.0023(12) 0.0074(14) -0.0026(13)
    C5 0.0496(15) 0.0712(17) 0.074(2) 0.0037(13) -0.0044(14) 0.0064(14)
    C6 0.0514(16) 0.0653(15) 0.0615(16) 0.0066(12) -0.0045(13) 0.0048(13)
    C7 0.0534(18) 0.0607(16) 0.080(2) 0.0092(13) -0.0016(16) 0.0094(14)
    C8 0.0544(15) 0.0584(14) 0.0376(13) -0.0047(12) 0.0013(11) 0.0080(10)
    C9 0.0557(16) 0.0701(16) 0.0525(16) -0.0088(14) -0.0026(13) -0.0023(13)
    C10 0.0682(18) 0.0590(15) 0.0695(18) -0.0043(14) -0.0047(15) -0.0086(13)
    C11 0.0594(16) 0.0622(15) 0.0551(16) 0.0072(13) -0.0017(13) -0.0042(12)
    C12 0.0500(14) 0.0604(15) 0.0602(16) -0.0021(12) -0.0011(12) 0.0003(12)
    C13 0.0563(16) 0.0549(14) 0.0502(16) -0.0038(12) 0.0023(12) 0.0025(11)
    C14 0.0563(17) 0.0699(17) 0.0481(16) -0.0007(14) 0.0084(13) 0.0161(13)
    C21 0.0786(19) 0.0538(15) 0.066(2) 0.0058(14) 0.0056(16) 0.0057(13)
    C22 0.0707(19) 0.0711(17) 0.068(2) 0.0066(14) 0.0054(15) -0.0076(15)
    C23 0.0681(17) 0.087(2) 0.0469(16) -0.0143(16) 0.0028(14) -0.0019(14)
    C24 0.0586(15) 0.0609(15) 0.0486(16) -0.0076(12) -0.0043(12) 0.0065(12)
    C25 0.080(2) 0.084(2) 0.0525(17) -0.0113(17) -0.0129(15) 0.0186(15)
    C26 0.079(2) 0.0660(17) 0.077(2) -0.0018(16) -0.0179(17) 0.0259(16)
    C27 0.0569(16) 0.0526(14) 0.076(2) -0.0056(12) -0.0137(14) 0.0085(14)
    C28 0.073(2) 0.0495(15) 0.114(3) 0.0013(14) -0.017(2) 0.0003(16)
    C29 0.084(2) 0.0571(17) 0.111(3) -0.0002(16) 0.008(2) -0.0194(18)
    C30 0.090(2) 0.0618(17) 0.082(2) -0.0074(16) 0.0166(17) -0.0185(16)
    C31 0.0497(14) 0.0463(12) 0.0598(17) -0.0098(11) -0.0022(13) 0.0012(12)
    C32 0.0507(14) 0.0503(13) 0.0461(15) -0.0090(11) -0.0019(11) 0.0062(11)
    C33 0.107(3) 0.0593(17) 0.084(2) 0.0125(17) -0.023(2) 0.0040(16)
    C34 0.085(2) 0.0715(19) 0.084(2) 0.0115(16) -0.0041(18) -0.0114(17)
    C35 0.076(2) 0.0766(19) 0.0690(19) -0.0025(15) 0.0000(16) -0.0024(16)
    C36 0.0614(15) 0.0573(15) 0.0508(16) -0.0067(13) -0.0046(12) 0.0011(13)
    C37 0.078(2) 0.0686(17) 0.0472(16) -0.0104(15) -0.0025(14) 0.0102(13)
    C38 0.086(2) 0.0558(15) 0.0536(17) -0.0028(14) -0.0090(15) 0.0106(13)
    C39 0.0597(16) 0.0522(14) 0.0492(16) -0.0082(12) -0.0088(12) 0.0023(12)
    C40 0.0722(18) 0.0515(14) 0.071(2) -0.0046(13) -0.0034(15) -0.0009(13)
    C41 0.085(2) 0.0613(16) 0.072(2) -0.0110(15) 0.0050(16) -0.0137(15)
    C42 0.107(2) 0.0732(18) 0.0478(17) -0.0254(18) 0.0091(16) -0.0070(15)
    C43 0.0641(16) 0.0487(13) 0.0437(15) -0.0140(11) -0.0106(12) 0.0043(11)
    C44 0.0599(14) 0.0501(13) 0.0495(15) -0.0065(12) -0.0114(12) -0.0003(12)
    O6A 0.0541(15) 0.0888(17) 0.105(2) -0.0090(14) -0.0027(15) -0.0180(16)
    O6B 0.058(4) 0.048(4) 0.093(5) -0.006(3) -0.001(4) -0.022(4)
_geom_special_details
;
All e.s.d.'s (except the e.s.d. in the dihedral angle between two l.s. planes)
are estimated using the full covariance matrix. The cell e.s.d.'s are taken
into account individually in the estimation of e.s.d.'s in distances, angles
and torsion angles; correlations between e.s.d.'s in cell parameters are only
used when they are defined by crystal symmetry. An approximate (isotropic)
treatment of cell e.s.d.'s is used for estimating e.s.d.'s involving l.s.
planes.
;
loop_
    _geom_bond_atom_site_label_1
    _geom_bond_atom_site_label_2
    _geom_bond_site_symmetry_2
    _geom_bond_distance
    _geom_bond_publ_flag
    Cl1 C4 . 1.734(3) ?
    Cl2 C11 . 1.742(3) ?
    N1 C21 . 1.324(3) ?
    N1 C32 . 1.359(3) ?
    N1 H1N . 0.8464 ?
    N2 C30 . 1.327(3) ?
    N2 C31 . 1.366(3) ?
    N3 C33 . 1.327(4) ?
    N3 C44 . 1.365(3) ?
    N4 C42 . 1.338(4) ?
    N4 C43 . 1.361(3) ?
    C7 O1 . 1.312(3) n
    C7 O2 . 1.239(3) n
    O1 H1A . 0.8758 ?
    O3 C2 . 1.370(3) ?
    O3 H3A . 0.9483 ?
    O4 C14 . 1.236(3) ?
    O5 C14 . 1.281(3) ?
    C1 C6 . 1.391(3) ?
    C1 C2 . 1.401(4) ?
    C1 C7 . 1.469(4) ?
    C2 C3 . 1.389(4) ?
    C3 C4 . 1.375(4) ?
    C3 H3 . 0.9300 ?
    C4 C5 . 1.382(4) ?
    C5 C6 . 1.383(4) ?
    C5 H5 . 0.9300 ?
    C6 H6 . 0.9300 ?
    C8 C13 . 1.391(3) ?
    C8 C9 . 1.402(3) ?
    C8 C14 . 1.496(3) ?
    C9 O6A . 1.336(3) ?
    C9 C10 . 1.384(3) ?
    C9 H9 . 0.9300 ?
    C10 C11 . 1.364(3) ?
    C10 H10 . 0.9300 ?
    C11 C12 . 1.380(3) ?
    C12 C13 . 1.381(3) ?
    C12 H12 . 0.9300 ?
    C13 O6B . 1.354(6) ?
    C13 H13 . 0.9300 ?
    C21 C22 . 1.388(4) ?
    C21 H21 . 0.9300 ?
    C22 C23 . 1.372(4) ?
    C22 H22 . 0.9300 ?
    C23 C24 . 1.406(4) ?
    C23 H23 . 0.9300 ?
    C24 C32 . 1.408(3) ?
    C24 C25 . 1.421(4) ?
    C25 C26 . 1.332(4) ?
    C25 H25 . 0.9300 ?
    C26 C27 . 1.427(4) ?
    C26 H26 . 0.9300 ?
    C27 C31 . 1.404(3) ?
    C27 C28 . 1.405(4) ?
    C28 C29 . 1.364(4) ?
    C28 H28 . 0.9300 ?
    C29 C30 . 1.386(4) ?
    C29 H29 . 0.9300 ?
    C30 H30 . 0.9300 ?
    C31 C32 . 1.434(3) ?
    C33 C34 . 1.391(4) ?
    C33 H33 . 0.9300 ?
    C34 C35 . 1.360(4) ?
    C34 H34 . 0.9300 ?
    C35 C36 . 1.403(4) ?
    C35 H35 . 0.9300 ?
    C36 C44 . 1.411(3) ?
    C36 C37 . 1.438(4) ?
    C37 C38 . 1.338(4) ?
    C37 H37 . 0.9300 ?
    C38 C39 . 1.421(3) ?
    C38 H38 . 0.9300 ?
    C39 C43 . 1.410(3) ?
    C39 C40 . 1.415(3) ?
    C40 C41 . 1.350(4) ?
    C40 H40 . 0.9300 ?
    C41 C42 . 1.382(4) ?
    C41 H41 . 0.9300 ?
    C42 H42 . 0.9300 ?
    C43 C44 . 1.453(3) ?
    O6A H6A . 0.9422 ?
    O6B H6B . 0.8159 ?
loop_
    _geom_angle_atom_site_label_1
    _geom_angle_atom_site_label_2
    _geom_angle_atom_site_label_3
    _geom_angle_site_symmetry_1
    _geom_angle_site_symmetry_3
    _geom_angle
    _geom_angle_publ_flag
    C21 N1 C32 . . 123.2(2) ?
    C21 N1 H1N . . 116.6 ?
    C32 N1 H1N . . 120.2 ?
    C30 N2 C31 . . 116.4(2) ?
    C33 N3 C44 . . 116.7(2) ?
    C42 N4 C43 . . 116.8(2) ?
    C7 O1 H1A . . 108.4 ?
    C2 O3 H3A . . 116.5 ?
    C6 C1 C2 . . 118.3(2) ?
    C6 C1 C7 . . 121.4(3) ?
    C2 C1 C7 . . 120.3(2) ?
    O3 C2 C3 . . 116.7(2) ?
    O3 C2 C1 . . 122.3(3) ?
    C3 C2 C1 . . 121.0(2) ?
    C4 C3 C2 . . 118.7(3) ?
    C4 C3 H3 . . 120.7 ?
    C2 C3 H3 . . 120.7 ?
    C3 C4 C5 . . 122.0(3) ?
    C3 C4 Cl1 . . 118.6(2) ?
    C5 C4 Cl1 . . 119.5(2) ?
    C4 C5 C6 . . 118.8(3) ?
    C4 C5 H5 . . 120.6 ?
    C6 C5 H5 . . 120.6 ?
    C5 C6 C1 . . 121.3(3) ?
    C5 C6 H6 . . 119.4 ?
    C1 C6 H6 . . 119.4 ?
    O2 C7 O1 . . 122.6(3) ?
    O2 C7 C1 . . 122.2(3) ?
    O1 C7 C1 . . 115.2(3) ?
    C13 C8 C9 . . 118.0(2) ?
    C13 C8 C14 . . 121.5(2) ?
    C9 C8 C14 . . 120.5(2) ?
    O6A C9 C10 . . 116.5(2) ?
    O6A C9 C8 . . 122.9(3) ?
    C10 C9 C8 . . 120.5(2) ?
    C10 C9 H9 . . 119.7 ?
    C8 C9 H9 . . 119.7 ?
    C11 C10 C9 . . 119.2(2) ?
    C11 C10 H10 . . 120.4 ?
    C9 C10 H10 . . 120.4 ?
    C10 C11 C12 . . 122.4(2) ?
    C10 C11 Cl2 . . 118.8(2) ?
    C12 C11 Cl2 . . 118.8(2) ?
    C11 C12 C13 . . 117.9(2) ?
    C11 C12 H12 . . 121.1 ?
    C13 C12 H12 . . 121.1 ?
    O6B C13 C12 . . 117.2(4) ?
    O6B C13 C8 . . 120.8(4) ?
    C12 C13 C8 . . 121.9(2) ?
    C12 C13 H13 . . 119.0 ?
    C8 C13 H13 . . 119.0 ?
    O4 C14 O5 . . 124.4(3) ?
    O4 C14 C8 . . 119.2(2) ?
    O5 C14 C8 . . 116.4(2) ?
    N1 C21 C22 . . 120.4(2) ?
    N1 C21 H21 . . 119.8 ?
    C22 C21 H21 . . 119.8 ?
    C23 C22 C21 . . 118.8(3) ?
    C23 C22 H22 . . 120.6 ?
    C21 C22 H22 . . 120.6 ?
    C22 C23 C24 . . 120.9(3) ?
    C22 C23 H23 . . 119.6 ?
    C24 C23 H23 . . 119.6 ?
    C23 C24 C32 . . 118.0(2) ?
    C23 C24 C25 . . 123.7(3) ?
    C32 C24 C25 . . 118.3(2) ?
    C26 C25 C24 . . 121.8(3) ?
    C26 C25 H25 . . 119.1 ?
    C24 C25 H25 . . 119.1 ?
    C25 C26 C27 . . 121.0(3) ?
    C25 C26 H26 . . 119.5 ?
    C27 C26 H26 . . 119.5 ?
    C31 C27 C28 . . 116.1(3) ?
    C31 C27 C26 . . 120.1(3) ?
    C28 C27 C26 . . 123.8(3) ?
    C29 C28 C27 . . 120.2(3) ?
    C29 C28 H28 . . 119.9 ?
    C27 C28 H28 . . 119.9 ?
    C28 C29 C30 . . 119.1(3) ?
    C28 C29 H29 . . 120.4 ?
    C30 C29 H29 . . 120.4 ?
    N2 C30 C29 . . 124.0(3) ?
    N2 C30 H30 . . 118.0 ?
    C29 C30 H30 . . 118.0 ?
    N2 C31 C27 . . 124.2(2) ?
    N2 C31 C32 . . 117.7(2) ?
    C27 C31 C32 . . 118.0(2) ?
    N1 C32 C24 . . 118.7(2) ?
    N1 C32 C31 . . 120.5(2) ?
    C24 C32 C31 . . 120.8(2) ?
    N3 C33 C34 . . 125.0(3) ?
    N3 C33 H33 . . 117.5 ?
    C34 C33 H33 . . 117.5 ?
    C35 C34 C33 . . 118.4(3) ?
    C35 C34 H34 . . 120.8 ?
    C33 C34 H34 . . 120.8 ?
    C34 C35 C36 . . 119.4(3) ?
    C34 C35 H35 . . 120.3 ?
    C36 C35 H35 . . 120.3 ?
    C35 C36 C44 . . 118.3(2) ?
    C35 C36 C37 . . 122.2(2) ?
    C44 C36 C37 . . 119.5(2) ?
    C38 C37 C36 . . 121.1(2) ?
    C38 C37 H37 . . 119.5 ?
    C36 C37 H37 . . 119.5 ?
    C37 C38 C39 . . 121.5(2) ?
    C37 C38 H38 . . 119.3 ?
    C39 C38 H38 . . 119.3 ?
    C43 C39 C40 . . 117.6(2) ?
    C43 C39 C38 . . 119.8(2) ?
    C40 C39 C38 . . 122.6(2) ?
    C41 C40 C39 . . 119.7(3) ?
    C41 C40 H40 . . 120.1 ?
    C39 C40 H40 . . 120.1 ?
    C40 C41 C42 . . 118.8(3) ?
    C40 C41 H41 . . 120.6 ?
    C42 C41 H41 . . 120.6 ?
    N4 C42 C41 . . 124.6(3) ?
    N4 C42 H42 . . 117.7 ?
    C41 C42 H42 . . 117.7 ?
    N4 C43 C39 . . 122.3(2) ?
    N4 C43 C44 . . 118.5(2) ?
    C39 C43 C44 . . 119.2(2) ?
    N3 C44 C36 . . 122.1(2) ?
    N3 C44 C43 . . 119.0(2) ?
    C36 C44 C43 . . 118.9(2) ?
    C9 O6A H6A . . 106.4 ?
    C13 O6B H6B . . 109.9 ?
loop_
    _geom_hbond_atom_site_label_D
    _geom_hbond_atom_site_label_H
    _geom_hbond_atom_site_label_A
    _geom_hbond_site_symmetry_A
    _geom_hbond_distance_DH
    _geom_hbond_distance_HA
    _geom_hbond_distance_DA
    _geom_hbond_angle_DHA
    _geom_hbond_publ_flag
    O1 H1A O5 . 0.88 1.61 2.484(2) 173 y
    N1 H1N N3 3_556 0.85 2.14 2.915(3) 153 y
    O3 H3A Cl1 1_655 0.95 2.66 3.1714(19) 114 y
    O3 H3A O2 . 0.95 1.86 2.603(3) 133 y
    O6A H6A O4 . 0.94 1.74 2.584(3) 148 y
    O6B H6B O5 . 0.82 1.80 2.494(7) 142 y
    C5 H5 O2 1_455 0.93 2.50 3.404(3) 164 y
    C12 H12 O4 1_655 0.93 2.51 3.381(3) 157 y
    C21 H21 N2 3_556 0.93 2.51 3.345(4) 150 y
    C22 H22 O1 4_645 0.93 2.54 3.220(4) 130 y
    C37 H37 O4 . 0.93 2.60 3.430(3) 150 y
    C25 H25 Cg1 . 0.93 2.6462 3.571(3) 174 y
    C40 H40 Cg2 . 0.93 2.6324 3.489(3) 154 y
data_global
_journal_date_recd_electronic     2008-05-19
_journal_date_accepted     2008-05-19
_journal_name_full     'Acta Crystallographica, Section E'
_journal_year     2008
_journal_volume     64
_journal_issue      6
_journal_page_first     o1146
_journal_page_last     o1147
_journal_paper_category     QO
_journal_coeditor_code     HB2735
_publ_contact_author_name     'Prof. Duan-Jun Xu'
_publ_contact_author_address
;
Department of Chemistry
Zhejiang University
Hangzhou, 310027
P.R.China
;
_publ_contact_author_email     xudj@mail.hz.zj.cn
_publ_section_title
;
1,10-Phenanthrolinium
4-chloro-2-hydroxybenzoate--1,10-phenanthroline--4-chloro-2-hydroxybenzoic
acid (1/1/1)
;
loop_
    _publ_author_name
    _publ_author_address
    'Hong Shen'
;
Department of Chemistry
Zhejiang University
People's Republic of China
;
    'Jing-Jing Nie'
;
Department of Chemistry
Zhejiang University
People's Republic of China
;
    'Duan-Jun Xu'
;
Department of Chemistry
Zhejiang University
People's Republic of China
;
