# Supplementary material for: 1,10-Phenanthrolinium 4-chloro-2-hydroxy­benzoate–1,10-phenanthroline–4-chloro-2-hydroxy­benzoic acid (1/1/1)
Source: Acta Crystallogr Sect E Struct Rep Online. 2008 May 24;64(Pt 6):o1146–7. doi: 10.1107/S1600536808015110 (PMC2961483; doi:10.1107/S1600536808015110)
Supplement: Supplementary file 2 [file e-64-o1146-Isup2.hkl]

#
# h,k,l, Fc-squared, Fo-squared, sigma(Fo-squared) and status flag
#
data_I
_shelx_title ' p in P 21 21 21'
_shelx_refln_list_code          4
_shelx_F_calc_maximum      241.24
_exptl_crystal_F_000      1456.00
_reflns_d_resolution_high  0.8107
 
loop_
 _symmetry_equiv_pos_as_xyz
 'x, y, z'
 '-x+1/2, -y, z+1/2'
 'x+1/2, -y+1/2, -z'
 '-x, y+1/2, -z+1/2'
 
_cell_length_a     8.0627
_cell_length_b    19.6005
_cell_length_c    20.7929
_cell_angle_alpha  90.000
_cell_angle_beta   90.000
_cell_angle_gamma  90.000
 
_shelx_F_squared_multiplier     1.000
 
loop_
 _refln_index_h
 _refln_index_k
 _refln_index_l
 _refln_F_squared_calc
 _refln_F_squared_meas
 _refln_F_squared_sigma
 _refln_observed_status
   2   0   0      503.72      450.34     15.57 o
   4   0   0      198.26      193.63     11.77 o
   6   0   0      728.91      700.87     19.95 o
   8   0   0      185.82      189.99     21.44 o
   1   1   0      273.72      268.11      7.07 o
   3   1   0      225.00      221.77      9.39 o
   4   1   0     2345.44     2238.40     35.47 o
   5   1   0      554.94      617.06     13.34 o
   6   1   0     2116.17     2101.43     29.06 o
   7   1   0        8.72        0.04      6.26 o
   8   1   0        2.39       12.65      7.37 o
   9   1   0       35.91       31.28     12.33 o
   0   2   0      181.08      126.25     13.74 o
   1   2   0        4.94        2.96      1.21 o
   2   2   0    45514.93    45443.28    505.47 o
   3   2   0       41.27       32.76      6.36 o
   4   2   0       89.47       84.85     13.31 o
   5   2   0      464.32      433.69     14.65 o
   6   2   0      854.24      871.87     23.40 o
   7   2   0     2299.82     2300.72     39.82 o
   8   2   0       58.50       71.81     11.11 o
   9   2   0       15.49        0.00     10.08 o
   1   3   0      774.54      940.92     13.03 o
   2   3   0    27738.87    28908.54    295.09 o
   3   3   0       31.57       27.64      6.92 o
   4   3   0     1395.74     1454.68     22.04 o
   5   3   0     1368.15     1370.57     18.98 o
   6   3   0       21.84       21.81      4.90 o
   7   3   0       69.11       43.57      9.34 o
   8   3   0       10.19       10.11      7.99 o
   9   3   0       55.39       78.16     16.84 o
   0   4   0    19687.28    20491.36    296.13 o
   1   4   0      436.83      389.31      9.19 o
   2   4   0      313.49      362.91      9.17 o
   3   4   0        7.85       15.58      3.39 o
   4   4   0     2073.34     2308.96     27.07 o
   5   4   0       17.28       16.68      3.59 o
   6   4   0       23.64       25.13      4.76 o
   7   4   0      226.10      249.48     20.13 o
   8   4   0        6.01        0.00      6.37 o
   9   4   0        5.49        0.00     11.38 o
   1   5   0     2626.05     2507.36     34.69 o
   2   5   0     1685.67     1730.06     23.82 o
   3   5   0       84.08       92.54      6.19 o
   4   5   0     3633.38     4114.53     42.32 o
   5   5   0      765.62      719.95     14.12 o
   6   5   0      570.83      582.31     14.10 o
   7   5   0        2.47        7.48      6.02 o
   8   5   0       81.99       96.98     12.23 o
   9   5   0        2.92        0.00     11.27 o
   0   6   0    31164.20    30489.84    440.37 o
   1   6   0     4898.26     5094.25     57.75 o
   2   6   0        6.96        9.59      2.22 o
   3   6   0       20.65       17.34      3.52 o
   4   6   0      377.79      425.50     11.80 o
   5   6   0        6.74        8.58      3.68 o
   6   6   0      197.58      179.56      9.21 o
   7   6   0      122.07      119.78     10.11 o
   8   6   0       53.25       57.58     10.69 o
   9   6   0        1.73        0.00     12.06 o
   1   7   0     1012.81      922.20     15.32 o
   2   7   0      117.53      102.65      7.30 o
   3   7   0     1001.01     1126.01     16.02 o
   4   7   0      288.18      338.41      8.86 o
   5   7   0       10.38        9.95      4.11 o
   6   7   0     1381.81     1474.00     25.50 o
   7   7   0      251.82      219.53     12.65 o
   8   7   0       10.99        3.63     12.32 o
   9   7   0        2.11       16.99     14.45 o
   0   8   0      851.91      965.92     23.29 o
   1   8   0      232.19      220.22      6.93 o
   2   8   0     1314.09     1387.29     22.94 o
   3   8   0      306.85      325.86      7.67 o
   4   8   0      202.29      229.12      8.83 o
   5   8   0        6.02        6.25      4.03 o
   6   8   0      260.57      263.66     11.85 o
   7   8   0      391.01      335.50     16.35 o
   8   8   0       83.57       69.31     15.14 o
   9   8   0        9.11       26.02     24.92 o
   1   9   0      919.49      858.31     12.48 o
   2   9   0      517.35      537.98     11.21 o
   3   9   0      286.22      305.49      9.56 o
   4   9   0       70.14       67.13      7.37 o
   5   9   0     1195.26     1175.53     20.57 o
   6   9   0      245.88      264.91     11.61 o
   7   9   0        0.12       16.85      7.02 o
   8   9   0        5.18        0.00      9.93 o
   9   9   0       20.61       36.55     20.27 o
   0  10   0     1843.98     1822.82     35.28 o
   1  10   0     2562.92     2462.81     26.67 o
   2  10   0       39.21       33.65      4.34 o
   3  10   0        0.28        4.33      3.32 o
   4  10   0        7.78        7.73      4.44 o
   5  10   0      102.10       95.44      7.45 o
   6  10   0      205.92      211.46     10.94 o
   7  10   0      238.33      217.69     13.50 o
   8  10   0        2.13        0.51     11.90 o
   9  10   0       10.72        5.85     22.65 o
   1  11   0       10.08        6.37      3.28 o
   2  11   0      422.05      407.46     11.75 o
   3  11   0      215.63      247.04      9.52 o
   4  11   0      614.84      677.35     18.17 o
   5  11   0      454.49      451.04     15.17 o
   6  11   0      767.56      874.43     19.44 o
   7  11   0       74.04       79.40      9.97 o
   8  11   0       18.31       15.39     13.00 o
   0  12   0      547.16      497.08     15.04 o
   1  12   0      184.49      174.99      8.07 o
   2  12   0       86.23       80.36      6.37 o
   3  12   0       59.60       53.55      5.76 o
   4  12   0      676.75      662.40     15.82 o
   5  12   0      354.50      339.99     13.10 o
   6  12   0       39.05       30.80      6.82 o
   7  12   0       11.30        3.04      7.21 o
   8  12   0        2.00        0.00     12.20 o
   1  13   0      179.04      165.34      8.19 o
   2  13   0        9.57        3.70      3.93 o
   3  13   0     3338.91     3288.42     43.76 o
   4  13   0      128.47      131.01      8.84 o
   5  13   0      449.13      423.39     14.62 o
   6  13   0      367.44      460.97     16.01 o
   7  13   0        2.61        0.59      8.33 o
   8  13   0       16.51       37.19     18.55 o
   0  14   0       12.35        6.89      7.93 o
   1  14   0        1.02        2.48      3.93 o
   2  14   0       16.99       18.79      5.12 o
   3  14   0     2480.06     2449.19     33.60 o
   4  14   0       29.81       31.21      6.31 o
   5  14   0        0.03        0.00      5.33 o
   6  14   0      117.48      120.65     10.18 o
   7  14   0        1.58        4.93      8.62 o
   8  14   0       16.75        0.00     23.05 o
   1  15   0       21.27       18.04      5.40 o
   2  15   0       50.66       47.43      6.55 o
   3  15   0     1889.76     1924.11     29.52 o
   4  15   0      450.27      439.00     14.88 o
   5  15   0       24.99       25.68      6.57 o
   6  15   0      100.73       82.94      9.42 o
   7  15   0        0.31       20.57     10.00 o
   0  16   0       16.21       11.44      7.60 o
   1  16   0      147.77      126.26      9.32 o
   2  16   0      515.14      504.86     15.92 o
   3  16   0       65.08       64.59      7.66 o
   4  16   0       71.64       68.18      7.89 o
   5  16   0        0.22        3.10      5.91 o
   6  16   0       76.67       75.54      9.78 o
   7  16   0        9.27       21.53     21.01 o
   1  17   0      565.39      535.36     19.08 o
   2  17   0       33.92       29.35      7.06 o
   3  17   0      123.58      123.32      9.68 o
   4  17   0       32.44       28.90      6.83 o
   5  17   0      164.35      163.34     11.96 o
   6  17   0      227.53      250.69     15.36 o
   7  17   0       34.38       29.89     16.70 o
   0  18   0     2245.91     2473.06     62.91 o
   1  18   0      818.06      861.41     21.41 o
   2  18   0        5.68        7.37      6.10 o
   3  18   0        0.30        2.86      6.26 o
   4  18   0        5.58        6.61      6.56 o
   5  18   0       13.10       20.14      7.59 o
   6  18   0        2.62        3.55      9.59 o
   1  19   0      490.71      469.35     17.57 o
   2  19   0        1.45        0.00      6.11 o
   3  19   0      169.87      170.25     12.38 o
   4  19   0      108.40      129.80     11.78 o
   5  19   0        0.03        0.00      6.89 o
   6  19   0       33.84       38.37     12.79 o
   0  20   0       65.15       73.73     12.92 o
   1  20   0       24.45       26.63      8.23 o
   2  20   0        6.09        2.84      7.07 o
   3  20   0       20.27       14.24      7.75 o
   4  20   0       25.15       31.50      8.99 o
   5  20   0       14.45       20.17     10.10 o
   1  21   0       35.21       33.50      9.51 o
   2  21   0       38.22       35.48      8.47 o
   3  21   0        3.07        0.00      7.19 o
   4  21   0       12.52        8.00      9.95 o
   0  22   0        3.13        6.14     10.94 o
   1  22   0       63.39       64.67     10.07 o
   2  22   0        0.89       12.94      8.27 o
   3  22   0        0.65        0.00      9.07 o
   4  22   0       13.42       21.44     12.13 o
   1  23   0        2.23        0.00      9.99 o
   2  23   0        6.24        8.89     11.06 o
   3  23   0        0.88        0.00     11.46 o
   0  24   0        1.55        0.00     16.12 o
   1  24   0       26.84       61.45     15.37 o
   1   0   1      165.31      155.94      5.58 o
   2   0   1     9878.20    10620.91    121.75 o
   3   0   1      246.08      236.07      7.51 o
   4   0   1        0.10        5.14      2.77 o
   5   0   1      579.37      494.19     12.61 o
   6   0   1     1161.07     1151.16     18.44 o
   7   0   1        0.24        0.00      4.86 o
   8   0   1      183.02      171.25     12.98 o
   9   0   1       45.87       46.72     17.66 o
  -9   1   1       30.57       29.58     12.11 o
  -8   1   1      144.30      152.38     12.53 o
  -7   1   1      492.98      468.85     17.39 o
  -6   1   1      269.79      251.46     14.84 o
  -5   1   1      185.11      184.34      7.19 o
  -4   1   1      514.68      505.40     14.64 o
  -3   1   1       82.77       75.51      4.88 o
  -2   1   1     6272.54     6196.33     73.77 o
  -1   1   1      554.16      513.70      7.80 o
   0   1   1     1205.35      929.29     56.59 o
   1   1   1      532.16      481.47      9.92 o
   2   1   1     6240.49     6071.68     81.83 o
   3   1   1       86.66       87.15      6.08 o
   4   1   1      500.08      497.66     12.40 o
   5   1   1      187.27      179.82      7.50 o
   6   1   1      260.05      263.62     11.22 o
   7   1   1      484.90      425.88     23.16 o
   8   1   1      147.90      159.65     12.80 o
   9   1   1       32.28       23.13     13.24 o
  -9   2   1        0.76        0.00     10.42 o
  -8   2   1       16.33       11.56      8.32 o
  -7   2   1      449.66      485.47     17.77 o
  -6   2   1      250.95      263.18     10.62 o
  -5   2   1      939.86      907.95     15.58 o
  -4   2   1      171.25      170.18      9.21 o
  -3   2   1     1343.71     1325.52     20.36 o
  -2   2   1      309.51      231.12      9.11 o
  -1   2   1     4350.11     4483.00     60.27 o
   0   2   1     5067.75     4684.61     54.47 o
   1   2   1     4383.94     4527.88     53.47 o
   2   2   1      295.99      237.34      8.35 o
   3   2   1     1338.90     1276.52     43.30 o
   4   2   1      187.34      187.13      8.24 o
   5   2   1      934.23      894.07     16.68 o
   6   2   1      259.68      264.02     10.01 o
   7   2   1      465.47      508.43     18.55 o
   8   2   1       16.15       13.99      8.27 o
   9   2   1        0.80        0.00     12.53 o
  -9   3   1        9.95        6.86      9.72 o
  -8   3   1        1.91        1.46      7.13 o
  -7   3   1      593.44      581.83     36.93 o
  -6   3   1      490.41      488.85     13.59 o
  -5   3   1      132.25      135.65      6.49 o
  -4   3   1      374.06      361.20     16.33 o
  -3   3   1     1016.02     1004.62     18.68 o
  -2   3   1    25943.34    25906.20    290.46 o
  -1   3   1     5242.14     5144.90     62.70 o
   0   3   1      270.21      304.64      5.88 o
   1   3   1     5458.78     5357.28     52.90 o
   2   3   1    26082.85    25761.86    288.52 o
   3   3   1     1006.07     1007.38     21.40 o
   4   3   1      370.22      400.31     10.56 o
   5   3   1      132.82      136.49      6.90 o
   6   3   1      487.23      511.72     15.08 o
   7   3   1      600.23      560.27     17.49 o
   8   3   1        1.90        0.00     10.11 o
   9   3   1       10.47       24.67     12.79 o
  -9   4   1       12.36       23.06     11.55 o
  -8   4   1       15.17       11.41      8.05 o
  -7   4   1      429.45      471.07     19.42 o
  -6   4   1      251.38      236.98     10.33 o
  -5   4   1      811.68      740.95     14.97 o
  -4   4   1     3915.52     3853.99     41.98 o
  -3   4   1      235.36      255.41      8.12 o
  -2   4   1    12419.88    12818.11    124.83 o
  -1   4   1     3396.27     3562.55     44.61 o
   0   4   1     3595.98     3253.85     37.02 o
   1   4   1     3329.96     3462.77     40.32 o
   2   4   1    12262.90    12707.12    147.09 o
   3   4   1      240.50      253.99     11.62 o
   4   4   1     3861.35     3818.44     42.68 o
   5   4   1      829.76      767.22     16.54 o
   6   4   1      246.06      236.92      9.77 o
   7   4   1      412.85      446.64     15.05 o
   8   4   1       15.70       14.50      9.62 o
   9   4   1       11.94        8.75     12.42 o
  -9   5   1        9.53        0.00     10.33 o
  -8   5   1       29.84       29.28      9.67 o
  -7   5   1      163.00      179.52     22.72 o
  -6   5   1      219.52      215.11     10.97 o
  -5   5   1      803.53      843.92     23.15 o
  -4   5   1     1058.89     1064.47     15.28 o
  -3   5   1     2903.34     2921.50     37.98 o
  -2   5   1     1033.23     1026.45     18.73 o
  -1   5   1     1241.13     1160.08     19.26 o
   0   5   1    58198.57    55662.24    561.45 o
   1   5   1     1276.44     1177.41     17.05 o
   2   5   1     1008.84     1009.91     16.49 o
   3   5   1     2923.07     2948.14     38.26 o
   4   5   1     1042.67     1019.03     16.09 o
   5   5   1      801.00      837.68     16.28 o
   6   5   1      215.22      228.26     12.90 o
   7   5   1      159.84      150.19     10.25 o
   8   5   1       31.57       34.63     14.81 o
   9   5   1        9.28        9.05     12.07 o
  -9   6   1        2.29        0.00     10.98 o
  -8   6   1       42.95       18.12      9.21 o
  -7   6   1       25.40       21.05      7.75 o
  -6   6   1     1199.52     1192.08     23.28 o
  -5   6   1       24.46       25.86      4.69 o
  -4   6   1     2436.98     2412.18     26.70 o
  -3   6   1     4167.96     4134.32     47.15 o
  -2   6   1      249.39      219.87      8.76 o
  -1   6   1     1085.15     1121.73     22.70 o
   0   6   1     5730.19     6023.71     66.89 o
   1   6   1     1061.83     1074.21     16.74 o
   2   6   1      230.91      225.19      7.11 o
   3   6   1     4185.03     4227.08     44.94 o
   4   6   1     2434.66     2357.76     28.27 o
   5   6   1       23.46       19.14      4.07 o
   6   6   1     1221.72     1177.42     22.10 o
   7   6   1       24.92       25.76      6.47 o
   8   6   1       43.12       60.14     13.52 o
   9   6   1        2.49       13.80     13.27 o
  -9   7   1       62.51       80.60     18.41 o
  -8   7   1       53.17       70.37     11.03 o
  -7   7   1      226.36      229.96     16.50 o
  -6   7   1      167.57      149.74      8.35 o
  -5   7   1        5.80       12.75      4.04 o
  -4   7   1      120.73      137.22      6.92 o
  -3   7   1      651.38      727.73     13.68 o
  -2   7   1      960.96      869.23     18.53 o
  -1   7   1     1925.81     1914.34     29.93 o
   0   7   1    16775.27    16424.21    171.99 o
   1   7   1     1957.46     1921.81     26.30 o
   2   7   1      986.65      908.14     14.65 o
   3   7   1      632.29      705.30     12.39 o
   4   7   1      113.52      124.88      6.18 o
   5   7   1        6.26       12.49      4.69 o
   6   7   1      160.07      173.93      9.99 o
   7   7   1      222.24      230.16     12.12 o
   8   7   1       55.06       36.49     13.40 o
   9   7   1       64.50      108.48     21.63 o
  -9   8   1       22.36       35.31     27.56 o
  -8   8   1        4.37       15.92      9.16 o
  -7   8   1       49.87       59.44     11.85 o
  -6   8   1      151.23      174.00      9.47 o
  -5   8   1      287.79      337.48     11.12 o
  -4   8   1      323.39      310.21     13.84 o
  -3   8   1      229.18      233.15      9.04 o
  -2   8   1      604.40      590.72     12.94 o
  -1   8   1      121.42      107.03      4.99 o
   0   8   1      708.43      808.20     17.94 o
   1   8   1      120.29      107.06      6.17 o
   2   8   1      606.46      620.95     10.12 o
   3   8   1      236.00      242.33      8.35 o
   4   8   1      325.69      311.64     10.30 o
   5   8   1      297.06      320.68     11.01 o
   6   8   1      159.47      171.64     10.14 o
   7   8   1       49.56       63.31      8.12 o
   8   8   1        4.17        6.38     11.64 o
   9   8   1       22.31       20.82     17.17 o
  -9   9   1        6.08        0.00     17.52 o
  -8   9   1       58.14       51.14     12.54 o
  -7   9   1      305.52      319.27     17.99 o
  -6   9   1       90.96       78.31      7.39 o
  -5   9   1       35.15       24.92      5.07 o
  -4   9   1      778.15      818.69     17.88 o
  -3   9   1      116.97      123.92      6.71 o
  -2   9   1      338.18      352.88      9.90 o
  -1   9   1      351.05      354.43      7.90 o
   0   9   1      166.35      178.96      5.81 o
   1   9   1      381.67      391.67      8.07 o
   2   9   1      345.64      342.66      9.39 o
   3   9   1      116.20      115.83      7.11 o
   4   9   1      786.34      819.69     15.93 o
   5   9   1       35.12       28.62      5.31 o
   6   9   1       93.43       80.76      7.56 o
   7   9   1      306.38      321.43     14.62 o
   8   9   1       60.45       64.94     13.63 o
   9   9   1        6.00        2.36     16.22 o
  -9  10   1        3.61       13.17     26.29 o
  -8  10   1        2.66       10.20     10.76 o
  -7  10   1       30.23       15.84      8.69 o
  -6  10   1       40.17       37.84      6.44 o
  -5  10   1      135.36      122.75      8.14 o
  -4  10   1      163.53      167.81      8.48 o
  -3  10   1      263.70      266.93      9.23 o
  -2  10   1      157.25      150.81      6.99 o
  -1  10   1      748.65      728.71     11.61 o
   0  10   1        0.18        0.68      2.36 o
   1  10   1      739.43      710.12     11.83 o
   2  10   1      143.33      135.75      6.84 o
   3  10   1      265.39      276.11     10.71 o
   4  10   1      152.66      163.33      9.87 o
   5  10   1      122.29      108.92      8.01 o
   6  10   1       40.64       19.79      6.09 o
   7  10   1       27.91       33.57      7.72 o
   8  10   1        2.49        0.00     10.34 o
   9  10   1        3.54        0.00     25.49 o
  -8  11   1        9.41       22.26     13.60 o
  -7  11   1        9.03       15.98      7.71 o
  -6  11   1       21.52       19.11      6.09 o
  -5  11   1      673.29      713.40     16.64 o
  -4  11   1       99.04      100.82      7.38 o
  -3  11   1       13.62        8.60      3.77 o
  -2  11   1      355.94      360.29     11.44 o
  -1  11   1      790.81      761.49     14.09 o
   0  11   1     1293.20     1073.74     18.70 o
   1  11   1      779.95      738.48     12.52 o
   2  11   1      354.95      370.98     10.74 o
   3  11   1       11.99       10.31      4.02 o
   4  11   1       96.81      105.47      7.54 o
   5  11   1      666.40      745.35     18.37 o
   6  11   1       21.54       27.62      6.32 o
   7  11   1        8.80        8.88      7.36 o
   8  11   1        9.56       12.17     11.69 o
  -8  12   1       12.11       11.21     12.73 o
  -7  12   1       18.28        6.77      8.40 o
  -6  12   1      186.24      217.93     11.79 o
  -5  12   1      215.87      224.35     11.05 o
  -4  12   1      593.80      562.12     14.75 o
  -3  12   1      259.22      255.24     10.01 o
  -2  12   1      116.26      115.84      6.93 o
  -1  12   1      262.17      254.40      9.02 o
   0  12   1     1301.54     1292.68     20.98 o
   1  12   1      250.04      241.33      9.89 o
   2  12   1      120.25      110.79      7.09 o
   3  12   1      251.45      248.69     10.21 o
   4  12   1      596.64      592.36     15.40 o
   5  12   1      211.84      212.70     12.01 o
   6  12   1      190.27      204.38     12.56 o
   7  12   1       18.05       24.05      8.65 o
   8  12   1       12.15        0.74     11.87 o
  -8  13   1       13.76       23.70     32.08 o
  -7  13   1       25.51        6.88      9.20 o
  -6  13   1       43.85       46.55      7.74 o
  -5  13   1      135.93      130.14     14.35 o
  -4  13   1       61.40       55.20      6.61 o
  -3  13   1       48.96       44.77      5.96 o
  -2  13   1       49.18       50.65      5.57 o
  -1  13   1      229.40      237.70      8.63 o
   0  13   1     1891.53     1847.44     27.71 o
   1  13   1      232.36      210.16      9.90 o
   2  13   1       50.97       45.68      5.56 o
   3  13   1       47.65       43.20      6.00 o
   4  13   1       60.94       64.45      7.25 o
   5  13   1      134.81      144.01     10.13 o
   6  13   1       45.82       62.00     11.08 o
   7  13   1       24.72       31.82      9.43 o
   8  13   1       13.27        0.00     14.36 o
  -8  14   1        1.20       14.48     21.97 o
  -7  14   1       21.47       18.57     11.00 o
  -6  14   1       10.09       14.61      7.57 o
  -5  14   1      355.03      336.85     13.50 o
  -4  14   1      594.91      615.25     16.43 o
  -3  14   1      481.34      453.22     14.16 o
  -2  14   1      344.76      361.33     12.10 o
  -1  14   1      108.66      115.41      6.96 o
   0  14   1      136.56      132.37      8.52 o
   1  14   1      109.87      110.55      8.14 o
   2  14   1      358.85      372.46     13.48 o
   3  14   1      496.04      514.11     14.73 o
   4  14   1      598.48      584.58     16.42 o
   5  14   1      348.05      336.02     13.88 o
   6  14   1       10.36       31.74      7.39 o
   7  14   1       20.47        8.75      8.68 o
   8  14   1        1.16        0.00     20.30 o
  -7  15   1        2.34       25.62     12.35 o
  -6  15   1      172.93      146.80     12.94 o
  -5  15   1       19.24       10.68      6.30 o
  -4  15   1       81.37       80.51      8.11 o
  -3  15   1      114.25      116.93      8.78 o
  -2  15   1      567.62      579.15     15.21 o
  -1  15   1      231.04      228.78     10.13 o
   0  15   1       57.10       59.12      6.87 o
   1  15   1      231.92      205.02     10.82 o
   2  15   1      565.04      572.56     19.11 o
   3  15   1      113.22      102.34      8.57 o
   4  15   1       81.09       85.29      8.32 o
   5  15   1       19.41       10.54      6.23 o
   6  15   1      175.50      169.78     11.96 o
   7  15   1        2.12        0.00      7.98 o
  -7  16   1        2.04        0.51     16.23 o
  -6  16   1        8.38        1.63      8.15 o
  -5  16   1       90.20       81.81      9.10 o
  -4  16   1        2.67        0.00      5.38 o
  -3  16   1      235.18      210.85     15.22 o
  -2  16   1      423.01      437.62     14.23 o
  -1  16   1      168.32      144.48     10.33 o
   0  16   1      463.66      448.01     15.19 o
   1  16   1      171.94      167.01     11.65 o
   2  16   1      423.07      451.51     15.82 o
   3  16   1      235.26      206.01     11.28 o
   4  16   1        3.40        8.93      5.82 o
   5  16   1       88.64       91.32      9.24 o
   6  16   1        8.12        6.78      7.16 o
   7  16   1        1.64       14.82     11.18 o
  -7  17   1       14.70       11.03     17.94 o
  -6  17   1       30.83       24.71     10.36 o
  -5  17   1       10.30       16.14      6.98 o
  -4  17   1       13.38       14.36      6.27 o
  -3  17   1       81.44       74.26      7.81 o
  -2  17   1      287.33      302.85     13.89 o
  -1  17   1      683.94      666.75     18.60 o
   0  17   1        4.82        5.64      5.78 o
   1  17   1      686.68      701.63     19.08 o
   2  17   1      284.73      276.44     13.72 o
   3  17   1       81.99       80.88      9.05 o
   4  17   1       12.44       10.89      6.23 o
   5  17   1       10.70       12.48      7.28 o
   6  17   1       31.08       35.69      9.07 o
   7  17   1       14.31       35.76     15.87 o
  -6  18   1       14.47       33.35     14.23 o
  -5  18   1       24.41       11.48      7.55 o
  -4  18   1       25.25       21.52      7.24 o
  -3  18   1       39.81       30.75      7.54 o
  -2  18   1       10.24        3.45      6.08 o
  -1  18   1      488.41      471.36     16.94 o
   0  18   1        3.62        0.00      5.87 o
   1  18   1      497.42      523.20     17.59 o
   2  18   1       10.10        7.42      6.21 o
   3  18   1       42.14       46.92      8.22 o
   4  18   1       24.71       31.62      7.59 o
   5  18   1       25.07       19.20      8.58 o
   6  18   1       15.06       22.74      9.17 o
  -6  19   1       17.34        0.55     14.23 o
  -5  19   1        0.23        0.00      7.17 o
  -4  19   1        7.37        7.02      7.45 o
  -3  19   1      102.19      117.04     10.82 o
  -2  19   1       35.10       31.09      7.84 o
  -1  19   1      266.48      262.57     16.34 o
   0  19   1       25.39        9.42      6.64 o
   1  19   1      264.56      256.09     13.97 o
   2  19   1       33.32       30.67      7.57 o
   3  19   1      101.96      109.64     14.09 o
   4  19   1        7.36       21.67      8.02 o
   5  19   1        0.27        0.00      8.85 o
   6  19   1       17.46       16.49     10.82 o
  -5  20   1       17.64       20.02     10.88 o
  -4  20   1       17.16       12.49      7.87 o
  -3  20   1       20.13       16.74      8.09 o
  -2  20   1        7.55        4.69      8.06 o
  -1  20   1      227.00      255.91     17.95 o
   0  20   1       79.07       62.53      9.17 o
   1  20   1      228.65      268.27     14.80 o
   2  20   1        8.27        2.41      6.92 o
   3  20   1       19.40       25.14      8.23 o
   4  20   1       17.13       23.29      8.83 o
   5  20   1       17.43       14.53     10.00 o
  -4  21   1        5.45       20.18      9.64 o
  -3  21   1       14.97        8.14      8.33 o
  -2  21   1       67.66       58.78      9.84 o
  -1  21   1       47.61       29.96      8.45 o
   0  21   1       29.58       36.82      8.55 o
   1  21   1       49.13       43.81      8.96 o
   2  21   1       68.47       68.94     10.13 o
   3  21   1       15.72       16.69      8.37 o
   4  21   1        5.54        9.30      9.94 o
  -4  22   1        0.97        0.00     10.44 o
  -3  22   1       38.25       39.34     10.80 o
  -2  22   1       16.82        7.25      8.34 o
  -1  22   1       38.30       30.23      8.93 o
   0  22   1        0.11        2.26      7.62 o
   1  22   1       38.16       19.73      8.61 o
   2  22   1       15.79       26.07      8.97 o
   3  22   1       37.90       39.84     11.47 o
   4  22   1        0.86        4.24     11.05 o
  -3  23   1       11.36        0.00     12.02 o
  -2  23   1        7.20        6.81     10.83 o
  -1  23   1        6.09       21.67     10.16 o
   0  23   1        8.04        2.27      8.39 o
   1  23   1        5.81        0.00      8.39 o
   2  23   1        6.89        2.01     12.79 o
   3  23   1       11.54       22.00     13.78 o
  -1  24   1        0.85        0.00     11.67 o
   0  24   1        1.87        9.00     12.00 o
   1  24   1        1.01        0.00     10.94 o
   0   0   2     4157.19     3470.21     53.20 o
   1   0   2      911.88      846.66     11.23 o
   2   0   2    18923.96    18602.50    191.53 o
   3   0   2     1146.38      951.36     21.97 o
   4   0   2       79.83       80.41      5.41 o
   5   0   2      473.24      446.65     10.71 o
   6   0   2        4.92        0.18      4.24 o
   7   0   2      974.11     1079.65     22.03 o
   8   0   2       58.45       67.75      9.59 o
   9   0   2        0.56        0.00     12.19 o
  -9   1   2        5.84        4.52     13.25 o
  -8   1   2        9.81        8.71      8.93 o
  -7   1   2      130.14      137.53      9.74 o
  -6   1   2      669.29      639.23     14.32 o
  -5   1   2      327.81      298.59      9.23 o
  -4   1   2      544.49      511.50     11.70 o
  -3   1   2     1769.10     1767.35     27.47 o
  -2   1   2      263.67      236.05     12.03 o
  -1   1   2     4853.27     4837.81     48.12 o
   0   1   2     3119.04     2705.47     36.02 o
   1   1   2     4843.74     4887.35     57.36 o
   2   1   2      236.84      203.75      6.27 o
   3   1   2     1790.42     1759.70     24.97 o
   4   1   2      558.52      496.41     14.50 o
   5   1   2      323.06      305.74     11.51 o
   6   1   2      665.53      670.32     15.57 o
   7   1   2      130.58      143.96     13.78 o
   8   1   2        9.68       21.22     10.01 o
   9   1   2        5.47        0.00     10.99 o
  -9   2   2       33.90       36.19     14.99 o
  -8   2   2       55.18       63.12     14.38 o
  -7   2   2       17.37        0.00      6.79 o
  -6   2   2      202.39      199.95     10.41 o
  -5   2   2      168.20      181.78      9.47 o
  -4   2   2     2598.21     2721.87     34.75 o
  -3   2   2     1416.56     1423.80     21.76 o
  -2   2   2    20174.50    19319.26    244.39 o
  -1   2   2       11.69        6.46      1.34 o
   0   2   2      920.47     1010.45     12.90 o
   1   2   2       14.66        9.29      2.59 o
   2   2   2    20031.44    19498.62    246.59 o
   3   2   2     1423.26     1474.14     27.75 o
   4   2   2     2633.68     2767.95     34.76 o
   5   2   2      176.00      164.36     12.81 o
   6   2   2      196.64      176.40      9.65 o
   7   2   2       18.91       10.04      5.71 o
   8   2   2       55.80       77.53     20.39 o
   9   2   2       32.74       36.73     14.74 o
  -9   3   2       21.14       27.08     16.12 o
  -8   3   2       11.21        5.60      7.92 o
  -7   3   2       13.39        8.74      5.91 o
  -6   3   2      928.42      854.31     16.63 o
  -5   3   2      217.87      231.50      8.29 o
  -4   3   2      296.46      290.69      7.67 o
  -3   3   2      348.17      329.41      8.33 o
  -2   3   2    27416.73    27883.39    309.99 o
  -1   3   2     4954.66     5001.81     66.94 o
   0   3   2    27538.17    26929.71    300.08 o
   1   3   2     4959.69     4996.02     54.63 o
   2   3   2    27296.33    27436.93    261.27 o
   3   3   2      361.85      359.55     11.29 o
   4   3   2      318.21      287.77     10.46 o
   5   3   2      224.57      233.53     12.26 o
   6   3   2      932.41      829.40     19.10 o
   7   3   2       13.95       14.13      5.97 o
   8   3   2       11.66        7.58     10.83 o
   9   3   2       21.21       39.58     14.64 o
  -9   4   2        1.54        0.39     10.77 o
  -8   4   2       50.28       41.52     11.35 o
  -7   4   2       75.39       75.71      8.95 o
  -6   4   2      148.28      146.85      7.96 o
  -5   4   2      965.20      959.37     15.91 o
  -4   4   2     2245.54     2240.94     26.11 o
  -3   4   2      146.21      151.16      8.90 o
  -2   4   2     2042.52     2005.69     29.26 o
  -1   4   2     1485.22     1413.68     21.24 o
   0   4   2     1284.27     1363.33     32.59 o
   1   4   2     1528.93     1450.33     18.99 o
   2   4   2     1989.02     1971.23     25.97 o
   3   4   2      130.35      120.57      6.66 o
   4   4   2     2245.41     2174.35     30.40 o
   5   4   2      960.12      936.27     20.59 o
   6   4   2      150.54      133.46      9.19 o
   7   4   2       75.49       92.41      8.65 o
   8   4   2       49.07       55.37     14.10 o
   9   4   2        1.40        0.00     11.09 o
  -9   5   2       35.34       36.52     13.15 o
  -8   5   2        0.70        6.67      8.22 o
  -7   5   2      220.60      250.12     14.08 o
  -6   5   2      283.03      297.42     10.76 o
  -5   5   2      991.09      977.45     15.78 o
  -4   5   2     1403.53     1425.02     20.68 o
  -3   5   2      700.45      669.51     15.84 o
  -2   5   2        0.36        1.23      2.45 o
  -1   5   2     2698.54     2703.39     36.39 o
   0   5   2       19.90       24.30      3.09 o
   1   5   2     2630.97     2653.06     29.88 o
   2   5   2        1.95        3.98      1.94 o
   3   5   2      719.79      725.27     13.93 o
   4   5   2     1450.45     1431.11     23.06 o
   5   5   2      996.08      989.55     18.01 o
   6   5   2      289.29      292.91     16.94 o
   7   5   2      217.23      214.10     12.76 o
   8   5   2        0.83        3.51     10.17 o
   9   5   2       34.88       35.04     14.95 o
  -9   6   2       20.06        8.51     12.02 o
  -8   6   2        0.33        2.12      7.88 o
  -7   6   2      242.99      277.27     14.88 o
  -6   6   2      450.67      447.04     12.86 o
  -5   6   2      125.31      116.79      7.46 o
  -4   6   2     1580.53     1473.72     25.08 o
  -3   6   2     1063.40     1053.78     17.73 o
  -2   6   2        6.60        0.00      4.15 o
  -1   6   2      442.16      469.96     11.37 o
   0   6   2     7068.16     6853.98     75.42 o
   1   6   2      422.40      458.34      8.83 o
   2   6   2        6.98        2.42      2.40 o
   3   6   2     1091.91     1080.49     15.33 o
   4   6   2     1575.85     1526.54     24.11 o
   5   6   2      124.07      124.22      8.28 o
   6   6   2      450.50      420.76     16.58 o
   7   6   2      245.59      286.27     15.49 o
   8   6   2        0.50        4.57      9.06 o
   9   6   2       18.46        0.00     13.49 o
  -9   7   2       22.86       45.58     13.34 o
  -8   7   2       32.08       49.35      9.84 o
  -7   7   2       14.66       15.30      6.67 o
  -6   7   2       53.34       52.21     10.12 o
  -5   7   2       94.27       94.41      5.99 o
  -4   7   2      532.36      561.86     11.99 o
  -3   7   2     1042.48     1071.54     17.13 o
  -2   7   2     3000.18     2945.85     42.69 o
  -1   7   2     2856.19     2751.64     39.86 o
   0   7   2     2950.76     2871.03     36.17 o
   1   7   2     2861.85     2850.35     35.02 o
   2   7   2     3030.79     2936.53     33.24 o
   3   7   2     1067.92     1066.15     14.64 o
   4   7   2      539.66      566.94     12.90 o
   5   7   2      100.43      109.58      9.16 o
   6   7   2       48.42       41.44      8.83 o
   7   7   2       14.52       11.21      6.94 o
   8   7   2       33.27       11.45     13.78 o
   9   7   2       23.01       46.12     18.34 o
  -9   8   2       92.26      111.21     19.62 o
  -8   8   2       32.58       71.03     13.36 o
  -7   8   2      154.61      124.29     11.69 o
  -6   8   2      209.66      205.69     11.53 o
  -5   8   2       54.23       62.26      6.06 o
  -4   8   2      169.55      170.85      7.68 o
  -3   8   2      288.68      261.76      8.23 o
  -2   8   2     1910.75     1861.08     26.05 o
  -1   8   2      495.15      488.13     12.95 o
   0   8   2      370.47      320.07      8.98 o
   1   8   2      484.48      464.23      9.26 o
   2   8   2     1884.73     1820.30     21.20 o
   3   8   2      283.41      252.05     10.54 o
   4   8   2      179.92      169.12      9.50 o
   5   8   2       53.94       48.04      6.57 o
   6   8   2      217.39      251.55     14.31 o
   7   8   2      158.35      154.74     13.15 o
   8   8   2       32.45       30.66     13.20 o
   9   8   2       91.90      123.82     25.92 o
  -9   9   2       38.25       41.31     16.09 o
  -8   9   2       21.48        4.28     10.09 o
  -7   9   2       29.67       28.55     11.31 o
  -6   9   2      158.25      172.25     11.32 o
  -5   9   2      185.70      179.81      8.84 o
  -4   9   2      360.43      383.03     11.05 o
  -3   9   2      758.76      779.07     13.35 o
  -2   9   2     2719.97     2619.51     31.92 o
  -1   9   2      226.27      223.52      8.55 o
   0   9   2     2969.87     3133.29     33.22 o
   1   9   2      237.23      234.94      6.07 o
   2   9   2     2701.27     2564.50     27.84 o
   3   9   2      743.58      767.54     15.83 o
   4   9   2      354.40      376.38     12.49 o
   5   9   2      184.44      165.80     10.08 o
   6   9   2      158.52      152.13     10.62 o
   7   9   2       28.97       20.53      7.04 o
   8   9   2       21.00        2.87      9.17 o
   9   9   2       38.15        9.34     19.43 o
  -9  10   2        2.72        0.00     37.22 o
  -8  10   2       25.41       20.17     10.72 o
  -7  10   2      432.48      458.00     23.53 o
  -6  10   2      290.34      292.70     13.82 o
  -5  10   2      137.36      134.83      8.39 o
  -4  10   2       66.52       79.94      5.92 o
  -3  10   2      339.48      315.08      9.78 o
  -2  10   2     2371.83     2293.99     28.01 o
  -1  10   2      324.71      374.16      8.89 o
   0  10   2      108.36      109.62      5.21 o
   1  10   2      327.83      374.08      8.58 o
   2  10   2     2409.01     2325.11     28.77 o
   3  10   2      332.55      308.08     10.28 o
   4  10   2       64.47       58.41      6.65 o
   5  10   2      137.73      142.24     13.57 o
   6  10   2      285.51      302.86     13.84 o
   7  10   2      428.83      436.63     17.11 o
   8  10   2       25.33       23.95     11.00 o
   9  10   2        2.60       12.49     23.79 o
  -8  11   2       30.89       33.08     17.91 o
  -7  11   2       74.40       56.77     11.94 o
  -6  11   2       78.73       66.66      8.82 o
  -5  11   2      164.90      160.78     10.99 o
  -4  11   2      272.72      261.95     10.43 o
  -3  11   2      521.92      548.48     13.81 o
  -2  11   2     1157.43     1145.62     22.81 o
  -1  11   2     1806.39     1761.43     27.66 o
   0  11   2        1.34        0.28      2.64 o
   1  11   2     1792.29     1734.57     23.17 o
   2  11   2     1144.92     1155.99     22.81 o
   3  11   2      526.84      522.22     13.31 o
   4  11   2      271.76      259.82     11.49 o
   5  11   2      166.85      169.46     10.52 o
   6  11   2       77.27       90.71      9.58 o
   7  11   2       73.36       63.92      9.29 o
   8  11   2       31.03       24.41     11.49 o
  -8  12   2        7.87        0.00     20.24 o
  -7  12   2      168.76      192.82     17.65 o
  -6  12   2        8.02       11.70      5.96 o
  -5  12   2      149.32      127.17      8.88 o
  -4  12   2       71.52       75.39      7.02 o
  -3  12   2      667.28      671.85     15.22 o
  -2  12   2      531.75      557.79     12.87 o
  -1  12   2      626.65      635.29     12.43 o
   0  12   2     1806.55     1741.12     22.18 o
   1  12   2      623.94      637.86     15.77 o
   2  12   2      530.23      534.99     13.11 o
   3  12   2      674.38      691.60     15.43 o
   4  12   2       67.77       63.94      6.96 o
   5  12   2      149.25      128.49     11.58 o
   6  12   2        8.26       14.69      6.65 o
   7  12   2      169.20      165.80     15.14 o
   8  12   2        8.36        1.26     10.40 o
  -8  13   2        1.47       13.15     13.18 o
  -7  13   2       33.59       12.87     10.74 o
  -6  13   2       31.11       29.05      7.82 o
  -5  13   2       72.05       81.99      8.01 o
  -4  13   2      121.36      105.35      9.26 o
  -3  13   2      310.10      333.19     11.60 o
  -2  13   2      356.85      335.04     11.06 o
  -1  13   2      333.89      316.15     10.49 o
   0  13   2      104.04      102.01      6.25 o
   1  13   2      345.33      319.79     11.78 o
   2  13   2      354.84      358.03     12.63 o
   3  13   2      310.35      320.04     15.77 o
   4  13   2      122.67      115.68      8.51 o
   5  13   2       75.50       78.00      8.12 o
   6  13   2       32.47       38.01      8.14 o
   7  13   2       34.03       27.29      8.46 o
   8  13   2        1.57       13.61     14.62 o
  -8  14   2       10.40       17.66     25.38 o
  -7  14   2       36.25       24.20     13.30 o
  -6  14   2       53.75       33.25     16.65 o
  -5  14   2       62.73       65.15      7.61 o
  -4  14   2      924.01      994.18     20.21 o
  -3  14   2      286.51      307.82     11.69 o
  -2  14   2      159.04      149.90     11.95 o
  -1  14   2      120.83      116.50      6.92 o
   0  14   2      218.31      212.58     11.57 o
   1  14   2      117.23      128.55      8.84 o
   2  14   2      161.94      156.95      9.75 o
   3  14   2      282.04      289.42     11.88 o
   4  14   2      938.73      980.96     20.81 o
   5  14   2       62.33       47.35      7.19 o
   6  14   2       52.58       45.41      8.36 o
   7  14   2       35.55       45.09     12.57 o
   8  14   2       10.08       15.02     21.64 o
  -7  15   2       47.34       47.59     19.76 o
  -6  15   2       26.96       28.07     10.80 o
  -5  15   2       31.64       26.23      6.92 o
  -4  15   2       81.69       74.30      7.81 o
  -3  15   2      422.36      441.23     14.12 o
  -2  15   2      572.85      565.00     15.10 o
  -1  15   2      128.27      126.46      9.37 o
   0  15   2        2.42        8.66      4.92 o
   1  15   2      127.08      118.35      8.95 o
   2  15   2      564.26      591.75     16.99 o
   3  15   2      419.67      435.19     15.64 o
   4  15   2       76.87       72.61      8.15 o
   5  15   2       30.76       29.37      7.10 o
   6  15   2       26.06       37.28      8.28 o
   7  15   2       46.84       41.55      9.68 o
  -7  16   2       30.35       17.60     25.89 o
  -6  16   2       10.69        3.38      9.59 o
  -5  16   2        9.08        2.54      6.41 o
  -4  16   2      234.56      256.25     12.41 o
  -3  16   2      243.54      258.15     11.31 o
  -2  16   2       62.80       73.82      7.53 o
  -1  16   2      752.14      744.76     18.49 o
   0  16   2       34.71       42.26      6.79 o
   1  16   2      748.46      728.44     19.56 o
   2  16   2       63.60       49.48      9.99 o
   3  16   2      238.53      226.03     12.73 o
   4  16   2      235.74      264.33     12.83 o
   5  16   2        8.50       10.52      6.68 o
   6  16   2       11.19        8.37      7.65 o
   7  16   2       30.60       23.71     10.32 o
  -7  17   2        1.12       10.38     17.08 o
  -6  17   2       26.24       31.05     12.02 o
  -5  17   2       23.95       13.11      7.07 o
  -4  17   2        0.85        7.53      5.94 o
  -3  17   2       81.77       79.57      8.21 o
  -2  17   2      164.75      152.42     10.70 o
  -1  17   2      723.79      735.26     19.30 o
   0  17   2        2.31        0.00      5.48 o
   1  17   2      718.24      767.15     19.98 o
   2  17   2      167.96      208.17     12.38 o
   3  17   2       85.30       72.49      9.72 o
   4  17   2        1.37        6.14      6.41 o
   5  17   2       24.70       17.87      7.43 o
   6  17   2       27.12       32.33      8.53 o
   7  17   2        1.08       19.14     11.61 o
  -6  18   2       20.16        6.26     12.54 o
  -5  18   2       32.65       36.60      8.71 o
  -4  18   2        8.50        0.00      5.77 o
  -3  18   2       43.48       39.38      7.54 o
  -2  18   2       47.83       33.14      7.62 o
  -1  18   2       14.41       18.15      6.60 o
   0  18   2       23.85       16.74      6.71 o
   1  18   2       14.45       13.57      6.52 o
   2  18   2       47.15       45.51      7.87 o
   3  18   2       41.82       27.33      7.86 o
   4  18   2        8.68        4.28      6.99 o
   5  18   2       33.76       22.12      9.05 o
   6  18   2       19.97       26.25     10.33 o
  -6  19   2       12.02       22.79     14.00 o
  -5  19   2       10.16        2.91      8.88 o
  -4  19   2       22.99       19.04      7.72 o
  -3  19   2        1.27        7.42      7.02 o
  -2  19   2        1.41        0.00      6.00 o
  -1  19   2        9.03        7.93      6.60 o
   0  19   2        4.35        0.47      6.19 o
   1  19   2        7.48       15.57      6.84 o
   2  19   2        1.18        0.00      5.96 o
   3  19   2        1.49        6.25      7.08 o
   4  19   2       22.40       18.07      8.08 o
   5  19   2       10.60        7.76      8.42 o
   6  19   2       11.92       13.83     11.19 o
  -5  20   2       10.42        4.36     12.97 o
  -4  20   2       42.52       43.66      9.62 o
  -3  20   2        7.54        4.36      7.17 o
  -2  20   2        6.58       10.33      7.46 o
  -1  20   2      237.28      242.12     14.30 o
   0  20   2       52.57       57.54      8.85 o
   1  20   2      239.41      236.96     15.49 o
   2  20   2        6.31        0.00      7.28 o
   3  20   2        7.20        1.80      7.43 o
   4  20   2       43.13       55.45     10.13 o
   5  20   2       10.19       11.89     10.26 o
  -4  21   2        7.34        0.00      9.46 o
  -3  21   2       85.93       97.39     11.23 o
  -2  21   2       59.41       66.07     11.56 o
  -1  21   2       90.42       93.36     10.59 o
   0  21   2        1.87        0.00      6.88 o
   1  21   2       89.52       87.32     10.63 o
   2  21   2       57.33       58.79      9.82 o
   3  21   2       85.90      102.15     11.56 o
   4  21   2        7.45       18.46     10.00 o
  -4  22   2       15.96        5.03     10.93 o
  -3  22   2       22.65       11.84     10.59 o
  -2  22   2        7.14        0.01      8.17 o
  -1  22   2       12.52        9.32      8.34 o
   0  22   2        0.87        4.58      7.48 o
   1  22   2       12.43       15.81      8.31 o
   2  22   2        6.80        1.30      8.11 o
   3  22   2       22.41       30.21     11.83 o
   4  22   2       16.40        8.82     12.40 o
  -2  23   2       25.16       17.47     15.55 o
  -1  23   2       11.48       16.70      9.82 o
   0  23   2        0.07        4.90      9.33 o
   1  23   2       11.18       17.07      9.72 o
   2  23   2       25.50       28.49     12.82 o
   0  24   2       11.35       18.23     12.23 o
   1   0   3     1770.03     1665.88     22.63 o
   2   0   3      170.37      173.95      7.02 o
   3   0   3     2510.66     2351.42     31.14 o
   4   0   3      758.14      793.79     14.07 o
   5   0   3       12.83       11.13      3.25 o
   6   0   3      124.92      112.49     11.14 o
   7   0   3       57.90       63.39      7.83 o
   8   0   3       87.63       84.63     11.59 o
   9   0   3        0.30        0.00     14.05 o
  -9   1   3       21.21       18.55     15.53 o
  -8   1   3        6.41        5.39      8.60 o
  -7   1   3     1444.97     1377.16     27.20 o
  -6   1   3      273.13      275.92     10.99 o
  -5   1   3      113.71      117.81      9.18 o
  -4   1   3     1760.90     1677.47     24.65 o
  -3   1   3      773.92      633.50     12.73 o
  -2   1   3    12681.60    12903.45    135.98 o
  -1   1   3     6388.07     6433.18     63.22 o
   0   1   3      626.07      747.07     12.78 o
   1   1   3     6296.31     6392.97     75.52 o
   2   1   3    12666.40    13075.16    149.66 o
   3   1   3      770.34      651.92     12.64 o
   4   1   3     1826.89     1760.56     23.30 o
   5   1   3      111.28      123.55      6.85 o
   6   1   3      272.37      283.01     13.30 o
   7   1   3     1452.02     1449.52     33.21 o
   8   1   3        6.58        9.08      7.58 o
   9   1   3       21.16       26.96     13.48 o
  -9   2   3       55.31       53.77     15.24 o
  -8   2   3      122.00      135.43     18.01 o
  -7   2   3       66.84       61.30      7.63 o
  -6   2   3       41.15       44.91      6.05 o
  -5   2   3      548.91      523.58     12.50 o
  -4   2   3       44.79       43.31      4.63 o
  -3   2   3      879.45      790.36     16.86 o
  -2   2   3    28099.51    26628.80    519.66 o
  -1   2   3      763.21      793.98     15.80 o
   0   2   3     6487.18     7118.67     74.96 o
   1   2   3      799.40      825.17     50.58 o
   2   2   3    28230.83    27619.32    339.80 o
   3   2   3      846.46      749.67     16.12 o
   4   2   3       54.14       46.21      4.72 o
   5   2   3      559.17      554.50     11.93 o
   6   2   3       42.07       47.81      7.33 o
   7   2   3       64.75       60.62      7.95 o
   8   2   3      123.96      126.55     13.44 o
   9   2   3       55.23       46.76     15.81 o
  -9   3   3       25.75       41.41     15.25 o
  -8   3   3        7.84       12.74      8.12 o
  -7   3   3        5.82        0.00      5.13 o
  -6   3   3       23.44       24.84      5.43 o
  -5   3   3      218.16      217.04      8.07 o
  -4   3   3      180.03      189.67      9.53 o
  -3   3   3     2317.81     2282.41     30.76 o
  -2   3   3     7640.70     7600.05    100.47 o
  -1   3   3     1130.88     1111.42     16.77 o
   0   3   3    26913.14    27099.49    275.51 o
   1   3   3     1149.19     1098.69     17.53 o
   2   3   3     7681.42     7611.04     82.87 o
   3   3   3     2280.85     2270.00     30.99 o
   4   3   3      171.27      190.39      8.99 o
   5   3   3      202.73      201.76      9.41 o
   6   3   3       23.27       22.62      5.25 o
   7   3   3        5.13        0.00      5.79 o
   8   3   3        8.55       23.13      8.66 o
   9   3   3       25.82       40.29     14.88 o
  -9   4   3       32.28       45.60     15.46 o
  -8   4   3        0.11        0.00      7.51 o
  -7   4   3       43.70       35.77      8.29 o
  -6   4   3      255.63      231.75     11.06 o
  -5   4   3      217.12      210.91      7.60 o
  -4   4   3     4848.53     4775.23     50.14 o
  -3   4   3    12360.79    12364.59    146.25 o
  -2   4   3     1858.53     1741.06     23.66 o
  -1   4   3     2411.40     2433.00     30.09 o
   0   4   3     8097.02     7903.26     92.66 o
   1   4   3     2443.45     2491.74     30.27 o
   2   4   3     1823.20     1700.13     23.72 o
   3   4   3    12377.43    12432.18    114.85 o
   4   4   3     4748.41     4720.86     54.75 o
   5   4   3      214.00      216.19      8.99 o
   6   4   3      256.53      238.07     11.34 o
   7   4   3       42.25       49.00      9.80 o
   8   4   3        0.11        0.00      7.25 o
   9   4   3       31.07       26.48     14.94 o
  -9   5   3       61.63       94.65     18.53 o
  -8   5   3       77.52       81.80     11.89 o
  -7   5   3      152.71      164.49     12.38 o
  -6   5   3      182.35      192.14     11.69 o
  -5   5   3        5.12        5.32      3.58 o
  -4   5   3     4574.94     4562.62     49.21 o
  -3   5   3     8587.94     8459.38     81.33 o
  -2   5   3     4472.81     4388.64     63.06 o
  -1   5   3      707.17      708.99     12.64 o
   0   5   3    12886.90    13283.69    152.73 o
   1   5   3      714.43      722.88     12.26 o
   2   5   3     4466.82     4352.75     47.66 o
   3   5   3     8568.20     8491.42     81.23 o
   4   5   3     4657.70     4612.15     46.96 o
   5   5   3        6.98        8.48      3.76 o
   6   5   3      184.42      188.64      9.27 o
   7   5   3      150.95      147.93     14.25 o
   8   5   3       75.52       83.39     11.17 o
   9   5   3       63.20       75.95     19.22 o
  -9   6   3        1.55        0.00     12.75 o
  -8   6   3       83.84       90.86     13.33 o
  -7   6   3       72.79       69.56      9.06 o
  -6   6   3      258.86      263.43     14.13 o
  -5   6   3      147.45      137.77      6.85 o
  -4   6   3     1057.94     1061.83     15.93 o
  -3   6   3     2163.33     2220.34     31.19 o
  -2   6   3      606.86      567.03     13.52 o
  -1   6   3      599.18      618.48     12.15 o
   0   6   3     3551.16     3526.80     42.30 o
   1   6   3      587.50      600.72     11.25 o
   2   6   3      644.82      611.81     10.97 o
   3   6   3     2112.20     2172.50     25.52 o
   4   6   3     1077.21     1090.66     17.94 o
   5   6   3      148.51      141.85      8.45 o
   6   6   3      259.59      271.83     21.41 o
   7   6   3       71.22       69.49     14.27 o
   8   6   3       84.68      107.04     12.15 o
   9   6   3        1.31        4.30     13.16 o
  -9   7   3       15.04       20.18     12.44 o
  -8   7   3        2.92       13.77      8.60 o
  -7   7   3      246.70      239.68     14.38 o
  -6   7   3     1006.15      953.97     23.18 o
  -5   7   3      107.63      118.51      6.43 o
  -4   7   3      501.01      507.15     12.95 o
  -3   7   3      565.39      562.34     12.58 o
  -2   7   3      404.20      412.51     11.23 o
  -1   7   3       43.26       34.23      3.91 o
   0   7   3     2342.84     2341.83     31.04 o
   1   7   3       47.97       42.64      3.47 o
   2   7   3      377.56      371.87      8.71 o
   3   7   3      557.11      558.51     10.15 o
   4   7   3      504.81      505.40     10.89 o
   5   7   3      108.14       99.28      8.00 o
   6   7   3      996.29      938.00     27.66 o
   7   7   3      248.75      240.04     15.15 o
   8   7   3        2.64        9.55      8.73 o
   9   7   3       13.62       31.01     14.77 o
  -9   8   3        5.20       18.13     14.69 o
  -8   8   3       19.46       40.40     10.15 o
  -7   8   3      253.01      281.41     15.34 o
  -6   8   3      391.78      414.73     16.14 o
  -5   8   3      192.07      204.22     10.02 o
  -4   8   3      222.21      191.60      7.96 o
  -3   8   3     1404.89     1450.77     21.11 o
  -2   8   3      499.01      507.43     11.72 o
  -1   8   3      508.64      498.96     14.12 o
   0   8   3      470.96      572.61     12.66 o
   1   8   3      522.50      524.27      9.39 o
   2   8   3      465.16      475.30      9.99 o
   3   8   3     1390.70     1390.44     18.00 o
   4   8   3      212.02      211.91      8.86 o
   5   8   3      190.85      195.08     10.47 o
   6   8   3      395.82      406.59     19.08 o
   7   8   3      249.58      288.62     16.49 o
   8   8   3       20.12       24.57     10.00 o
   9   8   3        4.54       23.16     25.38 o
  -9   9   3        0.68       26.52     18.32 o
  -8   9   3      102.48       82.27     14.49 o
  -7   9   3      176.83      199.34     17.10 o
  -6   9   3      331.40      339.09     26.83 o
  -5   9   3      239.91      256.28     12.02 o
  -4   9   3      629.18      655.59     13.70 o
  -3   9   3      792.80      768.09     13.11 o
  -2   9   3     1336.77     1314.50     19.84 o
  -1   9   3      872.26      849.54     14.90 o
   0   9   3    14741.47    15057.87    129.76 o
   1   9   3      879.68      885.94     14.14 o
   2   9   3     1326.71     1295.66     18.53 o
   3   9   3      777.18      724.25     16.55 o
   4   9   3      634.08      634.84     15.40 o
   5   9   3      241.12      232.24     10.27 o
   6   9   3      329.76      302.17     13.66 o
   7   9   3      179.46      199.80     12.81 o
   8   9   3      101.17       95.29     11.99 o
   9   9   3        0.76        2.97     18.46 o
  -8  10   3       84.73       98.20     19.54 o
  -7  10   3      146.55      170.76     16.48 o
  -6  10   3      208.54      251.98     15.11 o
  -5  10   3        6.41        7.98      4.49 o
  -4  10   3      100.61       98.06      6.29 o
  -3  10   3      704.40      707.07     13.84 o
  -2  10   3      213.19      204.28      7.35 o
  -1  10   3      727.74      768.50     13.50 o
   0  10   3     2995.53     2945.09     30.78 o
   1  10   3      704.08      726.62     11.82 o
   2  10   3      221.67      200.94      7.46 o
   3  10   3      713.67      698.16     14.75 o
   4  10   3      110.86      117.72      8.40 o
   5  10   3        6.58        7.43      5.05 o
   6  10   3      213.15      245.39     13.12 o
   7  10   3      148.25      149.26     11.62 o
   8  10   3       84.36      131.05     12.86 o
  -8  11   3        4.80        2.80     11.45 o
  -7  11   3       79.05       95.10     13.71 o
  -6  11   3      328.63      351.29     22.29 o
  -5  11   3      378.67      394.38     11.96 o
  -4  11   3       39.20       39.61      5.41 o
  -3  11   3     1006.11      975.30     17.25 o
  -2  11   3      252.80      259.09      8.45 o
  -1  11   3       39.56       31.29      3.93 o
   0  11   3     1581.96     1670.93     21.08 o
   1  11   3       38.31       28.99      4.17 o
   2  11   3      264.66      257.03     10.23 o
   3  11   3     1014.63      961.95     18.03 o
   4  11   3       36.00       36.19      6.21 o
   5  11   3      383.97      392.92     14.83 o
   6  11   3      327.39      350.21     15.21 o
   7  11   3       79.54       91.04     10.42 o
   8  11   3        4.85       13.88     10.15 o
  -8  12   3       61.06       60.36     15.60 o
  -7  12   3      134.06      146.95     16.32 o
  -6  12   3       59.31       55.55      9.37 o
  -5  12   3      330.93      334.02     15.05 o
  -4  12   3       64.24       74.67      9.38 o
  -3  12   3      158.59      157.92      8.19 o
  -2  12   3      185.12      185.67      7.88 o
  -1  12   3      536.57      529.83     11.37 o
   0  12   3       25.65       21.34      3.75 o
   1  12   3      527.04      522.30     13.65 o
   2  12   3      188.81      204.61      9.76 o
   3  12   3      149.11      168.28      9.69 o
   4  12   3       68.61       79.07      9.26 o
   5  12   3      329.37      313.30     14.03 o
   6  12   3       60.82       69.32      8.71 o
   7  12   3      133.74      131.47     11.87 o
   8  12   3       60.85       53.63     13.17 o
  -8  13   3       15.34       37.97     21.83 o
  -7  13   3       58.83       84.84     14.09 o
  -6  13   3       43.09       34.58      8.53 o
  -5  13   3       33.90       28.58      6.19 o
  -4  13   3      804.17      836.65     17.70 o
  -3  13   3       33.49       17.40      4.97 o
  -2  13   3      592.78      617.64     13.30 o
  -1  13   3      108.02      106.95      6.42 o
   0  13   3       68.40       74.98      7.87 o
   1  13   3      102.39       96.06      7.51 o
   2  13   3      605.02      619.68     16.87 o
   3  13   3       32.59       23.92      6.52 o
   4  13   3      781.70      771.86     18.23 o
   5  13   3       33.81       29.18      6.42 o
   6  13   3       43.05       50.67      8.44 o
   7  13   3       59.13       74.99     10.57 o
   8  13   3       15.56        9.57     15.84 o
  -8  14   3        7.52        4.33     16.77 o
  -7  14   3        9.65       27.40     14.13 o
  -6  14   3       44.65       26.08      9.40 o
  -5  14   3      135.39      131.33     10.07 o
  -4  14   3     1405.33     1469.82     26.50 o
  -3  14   3      342.29      334.66     12.31 o
  -2  14   3      138.85      148.08      8.05 o
  -1  14   3       24.09       27.73      4.50 o
   0  14   3      374.26      373.31     13.06 o
   1  14   3       23.51       23.23      5.46 o
   2  14   3      138.55      131.14      9.25 o
   3  14   3      331.62      320.79     13.84 o
   4  14   3     1411.10     1451.17     27.52 o
   5  14   3      140.58      131.05     13.11 o
   6  14   3       45.08       47.57      8.15 o
   7  14   3        9.66        9.15      8.13 o
   8  14   3        7.37        5.08     13.44 o
  -7  15   3       33.90       29.96     16.64 o
  -6  15   3       84.43       80.94     12.99 o
  -5  15   3       33.08       40.18      9.33 o
  -4  15   3       33.77       26.54      6.12 o
  -3  15   3      132.24      136.38      8.62 o
  -2  15   3      138.57      141.21      8.70 o
  -1  15   3      875.06      825.13     18.61 o
   0  15   3      236.81      232.89     11.39 o
   1  15   3      874.63      851.85     19.20 o
   2  15   3      136.72      129.68     10.43 o
   3  15   3      135.91      121.52     12.62 o
   4  15   3       37.26       40.03      7.73 o
   5  15   3       32.65       35.38      7.50 o
   6  15   3       82.91       90.78      9.99 o
   7  15   3       34.35       30.75      9.47 o
  -7  16   3        8.40        0.00     23.45 o
  -6  16   3       64.49       55.22     11.95 o
  -5  16   3       27.42       27.10      9.45 o
  -4  16   3       61.06       55.97      7.19 o
  -3  16   3       12.15       12.17      5.39 o
  -2  16   3      283.57      265.56     11.08 o
  -1  16   3      104.85      102.89      8.73 o
   0  16   3       14.42       12.32      6.06 o
   1  16   3      102.60      104.49      9.12 o
   2  16   3      275.75      289.21     13.56 o
   3  16   3       10.65        9.65      6.27 o
   4  16   3       59.26       29.07      7.35 o
   5  16   3       27.31       35.81      8.25 o
   6  16   3       63.53       73.25     10.67 o
   7  16   3        8.44        6.19      9.80 o
  -6  17   3        0.65        2.90      9.13 o
  -5  17   3       38.06       46.48     10.08 o
  -4  17   3       21.20       18.10      6.22 o
  -3  17   3       11.01        7.42      5.29 o
  -2  17   3      276.43      253.74     12.84 o
  -1  17   3      404.17      407.45     21.38 o
   0  17   3      251.68      256.45     16.21 o
   1  17   3      400.68      427.73     22.39 o
   2  17   3      280.45      267.15     13.71 o
   3  17   3       10.09        3.62      5.92 o
   4  17   3       20.71       29.00      7.40 o
   5  17   3       36.38       45.65      9.02 o
   6  17   3        0.68        2.98      8.36 o
  -6  18   3       21.87       23.85     12.20 o
  -5  18   3        2.05        3.78      9.00 o
  -4  18   3        9.81        7.71      6.14 o
  -3  18   3       22.71       26.57      7.06 o
  -2  18   3       29.75       27.62      7.06 o
  -1  18   3       39.66       35.85      7.31 o
   0  18   3       12.98        9.46      6.03 o
   1  18   3       36.83       22.34      6.98 o
   2  18   3       29.85       21.18      7.09 o
   3  18   3       21.82       27.51      7.35 o
   4  18   3       10.99       15.88      7.74 o
   5  18   3        1.94        0.00      7.56 o
   6  18   3       21.20       18.06     10.66 o
  -6  19   3       27.99       28.94     20.52 o
  -5  19   3        9.91       11.80      9.90 o
  -4  19   3      103.63      119.82     11.99 o
  -3  19   3       79.12       93.92     11.15 o
  -2  19   3        4.63        0.65      6.10 o
  -1  19   3      129.53      130.43     11.11 o
   0  19   3       65.29       66.31      9.81 o
   1  19   3      128.32      135.97     11.04 o
   2  19   3        4.45        0.00      6.44 o
   3  19   3       79.41       80.51     11.67 o
   4  19   3      105.79      109.44     11.63 o
   5  19   3       10.25       10.58      8.78 o
   6  19   3       27.52       28.26     12.87 o
  -5  20   3       21.45       15.53     15.87 o
  -4  20   3       22.27       30.10     10.22 o
  -3  20   3       38.92       38.78      9.03 o
  -2  20   3      114.06      126.04     11.28 o
  -1  20   3      239.53      250.51     17.17 o
   0  20   3        0.48        0.00      6.69 o
   1  20   3      239.78      252.62     14.74 o
   2  20   3      114.19      114.64     11.27 o
   3  20   3       40.64       43.67      9.46 o
   4  20   3       22.49       19.82      8.81 o
   5  20   3       22.65       23.19     11.05 o
  -4  21   3       15.45       30.86     12.07 o
  -3  21   3      107.60      104.34     11.33 o
  -2  21   3       23.83       24.10      8.31 o
  -1  21   3       36.51       18.71      8.19 o
   0  21   3        2.65        4.19      7.15 o
   1  21   3       35.83       40.28      8.92 o
   2  21   3       23.75       30.01      8.47 o
   3  21   3      106.57      111.83     12.28 o
   4  21   3       16.08       19.70     10.50 o
  -3  22   3       74.45      111.59     22.68 o
  -2  22   3        4.26        2.97      8.15 o
  -1  22   3       72.12       57.87     10.13 o
   0  22   3        2.70        7.92      8.21 o
   1  22   3       72.10       67.17     12.02 o
   2  22   3        4.56        0.00      7.75 o
   3  22   3       72.92       74.30     13.96 o
  -2  23   3       11.72       27.36     11.35 o
  -1  23   3       30.38       34.90     10.93 o
   0  23   3        0.03        0.00      9.90 o
   1  23   3       30.83       27.73     11.31 o
   2  23   3       12.00        9.34     11.81 o
   0  24   3        0.91        3.89     12.50 o
   0   0   4    45187.17    44550.68    635.77 o
   1   0   4     6668.64     6666.62     71.43 o
   2   0   4     1006.14     1007.52     15.67 o
   3   0   4      473.54      465.86     10.41 o
   4   0   4      417.17      401.94      9.91 o
   5   0   4      880.49      869.81     15.28 o
   6   0   4      166.86      154.13      9.02 o
   7   0   4        5.10        0.00      5.74 o
   8   0   4       45.84       55.92      9.48 o
   9   0   4       73.75      100.43     18.22 o
  -9   1   4       10.76        0.71     15.61 o
  -8   1   4       21.86       15.33     13.78 o
  -7   1   4       59.40       43.35      8.31 o
  -6   1   4      462.75      467.55     20.91 o
  -5   1   4      342.57      358.25      9.99 o
  -4   1   4      684.82      783.33     15.07 o
  -3   1   4      861.68      876.89     15.63 o
  -2   1   4     1503.85     1489.83     18.52 o
  -1   1   4     4010.94     3936.99     40.18 o
   0   1   4    14631.72    14519.80    149.20 o
   1   1   4     3917.58     3876.12     54.55 o
   2   1   4     1561.07     1582.27     23.47 o
   3   1   4      849.62      876.49     15.10 o
   4   1   4      687.24      781.03     13.93 o
   5   1   4      342.18      327.62     10.57 o
   6   1   4      459.57      511.12     18.67 o
   7   1   4       55.44       67.23      9.01 o
   8   1   4       20.60       13.87      7.48 o
   9   1   4       10.39        9.31     16.21 o
  -9   2   4       13.62        0.00     12.23 o
  -8   2   4       13.27       19.17      8.70 o
  -7   2   4      144.09      128.71     11.75 o
  -6   2   4     1259.39     1202.26     25.78 o
  -5   2   4      786.69      756.55     16.07 o
  -4   2   4     1342.22     1328.75     19.25 o
  -3   2   4     1276.19     1215.89     18.90 o
  -2   2   4      821.92      828.92     12.38 o
  -1   2   4      728.35      714.25     11.07 o
   0   2   4     1995.41     1845.08     27.64 o
   1   2   4      694.95      684.08     14.24 o
   2   2   4      858.77      867.45     15.25 o
   3   2   4     1247.15     1224.95     21.77 o
   4   2   4     1313.92     1313.86     19.93 o
   5   2   4      791.19      774.96     15.62 o
   6   2   4     1264.09     1213.98     23.92 o
   7   2   4      142.93      145.35     11.84 o
   8   2   4       13.26       16.02      7.76 o
   9   2   4       13.07       20.71     17.14 o
  -9   3   4       86.78      116.08     19.03 o
  -8   3   4       53.11       38.55     12.83 o
  -7   3   4       40.24       24.23      6.75 o
  -6   3   4      383.44      390.13     14.04 o
  -5   3   4      243.95      228.32     12.76 o
  -4   3   4     1566.41     1628.45     23.83 o
  -3   3   4     8520.71     8468.19     92.04 o
  -2   3   4      225.53      216.05     10.64 o
  -1   3   4      708.47      755.15     12.69 o
   0   3   4     1253.10     1560.75     20.39 o
   1   3   4      737.22      765.82     12.73 o
   2   3   4      229.57      228.98     14.68 o
   3   3   4     8531.27     8404.43     93.06 o
   4   3   4     1568.89     1601.66     24.56 o
   5   3   4      242.05      235.90     10.76 o
   6   3   4      385.42      423.06     14.40 o
   7   3   4       37.08       32.96      7.60 o
   8   3   4       52.84       60.19     15.24 o
   9   3   4       87.24      128.35     37.90 o
  -9   4   4        2.59        7.40     12.86 o
  -8   4   4        3.67        2.96      8.67 o
  -7   4   4       14.72       27.99      7.61 o
  -6   4   4      135.62      128.86      9.32 o
  -5   4   4      967.95      954.44     16.50 o
  -4   4   4     2057.36     2037.46     26.30 o
  -3   4   4     3228.40     3291.45     38.89 o
  -2   4   4      957.21      928.94     14.26 o
  -1   4   4      392.73      365.56      8.76 o
   0   4   4        2.71        4.48      1.94 o
   1   4   4      390.84      399.43      9.71 o
   2   4   4      999.25      963.31     17.52 o
   3   4   4     3229.18     3387.96     36.96 o
   4   4   4     2032.68     2051.98     27.03 o
   5   4   4      972.92      989.55     16.84 o
   6   4   4      138.69      140.56     11.30 o
   7   4   4       14.02        5.10      7.40 o
   8   4   4        3.61        7.68      7.81 o
   9   4   4        2.67        3.44     12.87 o
  -9   5   4       43.14       62.16     16.53 o
  -8   5   4       59.64       76.90     13.47 o
  -7   5   4       80.74       93.39      9.86 o
  -6   5   4      133.57      141.10     10.25 o
  -5   5   4       90.44       92.02      6.67 o
  -4   5   4     4802.64     5163.62     54.71 o
  -3   5   4       89.36      119.07      5.69 o
  -2   5   4       68.28       51.78      6.73 o
  -1   5   4     3344.46     3122.80     37.91 o
   0   5   4    22159.86    21560.87    242.58 o
   1   5   4     3285.38     3100.02     38.08 o
   2   5   4       68.36       46.21      4.02 o
   3   5   4       82.03       90.70      5.67 o
   4   5   4     4845.57     5292.95     52.65 o
   5   5   4       90.26      102.04      6.07 o
   6   5   4      133.82      145.67      9.16 o
   7   5   4       77.24       92.95     10.39 o
   8   5   4       58.18       59.59     10.00 o
   9   5   4       44.62       39.92     15.27 o
  -9   6   4       38.84       41.95     15.18 o
  -8   6   4       49.19       42.08      9.91 o
  -7   6   4       52.21       50.52      8.71 o
  -6   6   4      694.48      694.04     19.67 o
  -5   6   4      188.58      200.12      8.93 o
  -4   6   4     2605.06     2641.81     30.63 o
  -3   6   4       35.61       26.63      3.74 o
  -2   6   4      293.30      320.45     10.22 o
  -1   6   4      185.07      195.94      6.97 o
   0   6   4     8051.69     8001.49     96.40 o
   1   6   4      180.33      188.24      8.84 o
   2   6   4      295.48      310.82      8.26 o
   3   6   4       40.66       35.34      6.33 o
   4   6   4     2576.39     2597.36     32.93 o
   5   6   4      185.67      186.60      9.01 o
   6   6   4      697.47      714.99     20.97 o
   7   6   4       50.11       51.03      9.88 o
   8   6   4       48.68       78.28     11.41 o
   9   6   4       38.80       26.89     15.17 o
  -9   7   4        5.19       20.50     15.70 o
  -8   7   4       91.75       99.32     14.47 o
  -7   7   4      143.11      122.42     11.33 o
  -6   7   4      231.32      212.97     11.48 o
  -5   7   4      177.24      184.41      7.88 o
  -4   7   4      381.94      377.14     10.08 o
  -3   7   4     1489.74     1627.69     25.41 o
  -2   7   4     4211.85     4469.42     50.42 o
  -1   7   4      579.40      596.30     12.56 o
   0   7   4      223.75      201.62     15.23 o
   1   7   4      552.52      557.03     13.93 o
   2   7   4     4225.18     4520.95     44.30 o
   3   7   4     1462.16     1559.96     22.10 o
   4   7   4      386.22      366.26     11.29 o
   5   7   4      180.72      187.06     11.74 o
   6   7   4      232.43      211.17     17.96 o
   7   7   4      141.10      164.03     13.71 o
   8   7   4       91.84      113.23     12.73 o
   9   7   4        5.61        0.00     20.78 o
  -9   8   4       16.24        3.36     17.80 o
  -8   8   4      213.13      225.18     17.31 o
  -7   8   4      280.01      296.09     15.74 o
  -6   8   4       24.86       30.04      9.07 o
  -5   8   4       61.05       53.37      5.62 o
  -4   8   4      371.04      342.06     12.21 o
  -3   8   4     2967.75     3001.37     35.57 o
  -2   8   4      808.25      813.28     14.38 o
  -1   8   4     1242.61     1344.29     20.18 o
   0   8   4      791.03      948.79     16.68 o
   1   8   4     1202.72     1301.28     17.37 o
   2   8   4      805.93      820.40     12.86 o
   3   8   4     2960.67     3029.52     33.53 o
   4   8   4      364.63      335.39     11.89 o
   5   8   4       66.23       71.16      7.94 o
   6   8   4       25.26       19.34      6.97 o
   7   8   4      274.62      259.98     22.15 o
   8   8   4      214.36      235.13     16.92 o
   9   8   4       16.11       17.42     18.42 o
  -9   9   4        7.67       27.59     26.63 o
  -8   9   4        3.73        9.76     10.66 o
  -7   9   4      184.58      223.37     18.08 o
  -6   9   4      232.62      232.41     31.84 o
  -5   9   4        7.44        9.65      4.52 o
  -4   9   4       77.71       75.81      6.25 o
  -3   9   4      486.52      472.29     12.05 o
  -2   9   4      486.20      476.11     11.17 o
  -1   9   4      460.85      453.55     12.17 o
   0   9   4      820.38      803.36     15.63 o
   1   9   4      482.84      479.95      9.64 o
   2   9   4      478.69      452.93     10.49 o
   3   9   4      493.40      464.44     14.03 o
   4   9   4       81.24       80.93      7.25 o
   5   9   4        7.78        7.88      5.17 o
   6   9   4      231.16      251.65     12.95 o
   7   9   4      181.18      203.60     14.12 o
   8   9   4        3.37        0.00      7.93 o
   9   9   4        8.53       42.28     17.80 o
  -8  10   4      198.93      199.37     19.27 o
  -7  10   4      118.32      132.06     15.02 o
  -6  10   4       69.90       82.52     14.74 o
  -5  10   4       46.24       51.29      6.40 o
  -4  10   4      145.42      137.48      7.76 o
  -3  10   4     1162.33     1185.51     17.67 o
  -2  10   4      150.19      143.68      6.56 o
  -1  10   4      536.06      533.94     11.59 o
   0  10   4     7233.41     7740.46     68.03 o
   1  10   4      542.21      545.32     10.19 o
   2  10   4      148.19      157.21      7.14 o
   3  10   4     1177.39     1165.13     28.79 o
   4  10   4      146.57      130.54      8.96 o
   5  10   4       41.75       41.85      6.77 o
   6  10   4       72.37       86.00      8.90 o
   7  10   4      118.50      128.12     11.22 o
   8  10   4      197.96      168.97     13.54 o
  -8  11   4       24.74       31.63     12.39 o
  -7  11   4      111.72      118.45     16.52 o
  -6  11   4      262.62      292.93     19.63 o
  -5  11   4       14.52       20.30      5.95 o
  -4  11   4       49.34       45.68      5.28 o
  -3  11   4       43.35       44.99      4.93 o
  -2  11   4      571.90      570.54     11.70 o
  -1  11   4      434.67      452.22     10.85 o
   0  11   4     1879.99     1654.95     21.10 o
   1  11   4      429.73      438.56     10.96 o
   2  11   4      571.26      542.63     13.97 o
   3  11   4       43.34       42.59      5.94 o
   4  11   4       53.55       55.10      7.48 o
   5  11   4       14.30       10.23      5.53 o
   6  11   4      267.71      329.58     16.46 o
   7  11   4      109.89      113.16     11.22 o
   8  11   4       26.90       15.17     10.89 o
  -8  12   4       29.96       48.37     14.94 o
  -7  12   4        9.89       18.33     10.42 o
  -6  12   4       77.59       62.32     13.79 o
  -5  12   4      124.78      139.63     10.49 o
  -4  12   4      715.07      708.54     15.51 o
  -3  12   4        7.12        2.53      3.82 o
  -2  12   4      244.07      243.41      8.67 o
  -1  12   4      250.05      274.11      9.93 o
   0  12   4      306.20      343.84     13.16 o
   1  12   4      248.04      244.66     10.32 o
   2  12   4      224.97      230.57     10.39 o
   3  12   4        8.86        9.74      5.09 o
   4  12   4      724.21      674.15     17.89 o
   5  12   4      124.47      126.58     11.02 o
   6  12   4       75.75       70.15     13.06 o
   7  12   4        9.51        0.00      8.01 o
   8  12   4       30.48       27.13     12.48 o
  -8  13   4       10.68       14.31     13.55 o
  -7  13   4      111.24      117.68     15.46 o
  -6  13   4        5.55        0.00      8.89 o
  -5  13   4       24.21       11.02      7.94 o
  -4  13   4       40.63       39.85      5.91 o
  -3  13   4      222.10      224.60      9.42 o
  -2  13   4      550.17      537.66     12.53 o
  -1  13   4      188.71      203.34      8.25 o
   0  13   4        0.53        1.92      3.29 o
   1  13   4      189.35      212.45     10.23 o
   2  13   4      545.31      503.80     16.74 o
   3  13   4      218.30      195.04     11.08 o
   4  13   4       43.22       44.15      7.68 o
   5  13   4       22.66       21.06      6.48 o
   6  13   4        5.74        0.00      6.41 o
   7  13   4      109.18      105.85     12.22 o
   8  13   4       10.34        0.00     10.85 o
  -7  14   4        2.44        7.99     11.27 o
  -6  14   4       12.80       24.48     10.33 o
  -5  14   4       57.27       41.81      9.22 o
  -4  14   4      163.64      168.47      9.40 o
  -3  14   4      911.65      932.23     17.65 o
  -2  14   4      181.50      193.83      8.88 o
  -1  14   4       53.37       55.67      6.32 o
   0  14   4       12.06       10.51      4.53 o
   1  14   4       48.57       54.01      6.75 o
   2  14   4      179.68      161.06      9.87 o
   3  14   4      907.43      871.90     20.31 o
   4  14   4      170.11      173.86     11.53 o
   5  14   4       58.75       51.96      8.25 o
   6  14   4       13.34        4.46      7.43 o
   7  14   4        2.28        0.00      8.58 o
  -7  15   4        8.08       21.71     13.66 o
  -6  15   4       13.42        1.91      8.88 o
  -5  15   4       28.23       38.67      9.02 o
  -4  15   4       11.52       12.40      5.36 o
  -3  15   4      153.19      167.14     11.14 o
  -2  15   4       54.85       53.10      5.99 o
  -1  15   4       54.44       51.12      6.70 o
   0  15   4      386.82      402.87     13.99 o
   1  15   4       58.34       58.29      7.09 o
   2  15   4       54.62       48.21      7.05 o
   3  15   4      159.64      163.18     13.92 o
   4  15   4       11.74       15.33      6.31 o
   5  15   4       27.04       23.76      7.45 o
   6  15   4       13.83        4.86      7.88 o
   7  15   4        7.70       14.39      9.49 o
  -7  16   4       24.26       35.60     24.92 o
  -6  16   4       64.31       81.86     12.68 o
  -5  16   4       92.61       98.05     11.57 o
  -4  16   4       13.84       12.40      5.84 o
  -3  16   4      120.14      131.01      8.67 o
  -2  16   4       10.36       11.23      4.71 o
  -1  16   4      194.93      208.48     14.82 o
   0  16   4      124.24      106.99      8.92 o
   1  16   4      199.98      213.38     11.82 o
   2  16   4        9.77        6.67      5.87 o
   3  16   4      127.10      152.01     11.05 o
   4  16   4       13.28       15.14      6.74 o
   5  16   4       93.80      113.58     11.89 o
   6  16   4       64.41       55.63      9.58 o
   7  16   4       24.40       23.33     11.30 o
  -6  17   4       49.58       53.29     12.46 o
  -5  17   4        2.54        0.00      7.81 o
  -4  17   4       28.07       27.96      7.38 o
  -3  17   4        8.23       11.24      5.43 o
  -2  17   4       43.15       42.89      7.20 o
  -1  17   4      732.59      704.86     18.98 o
   0  17   4      557.11      605.69     18.09 o
   1  17   4      726.97      696.40     19.37 o
   2  17   4       42.64       35.92      7.28 o
   3  17   4        7.48        7.68      6.17 o
   4  17   4       28.22       27.68      7.74 o
   5  17   4        2.50        0.00      6.99 o
   6  17   4       50.95       75.95     11.30 o
  -6  18   4       19.87       43.69     13.87 o
  -5  18   4       20.27        5.60      9.05 o
  -4  18   4        1.40        0.00      6.49 o
  -3  18   4       39.52       33.40      7.45 o
  -2  18   4       93.24      105.41      9.68 o
  -1  18   4      379.19      327.17     17.26 o
   0  18   4       67.49       75.01      8.96 o
   1  18   4      379.48      338.91     16.56 o
   2  18   4       96.94       87.03      9.39 o
   3  18   4       37.91       44.08      8.30 o
   4  18   4        1.36        5.11      7.25 o
   5  18   4       19.41       14.75      8.02 o
   6  18   4       19.69       30.43     10.98 o
  -5  19   4        7.10       12.69      9.98 o
  -4  19   4       28.97       34.85      9.65 o
  -3  19   4       69.40       73.94     10.91 o
  -2  19   4       16.84       16.33      6.80 o
  -1  19   4      338.47      349.40     15.53 o
   0  19   4       17.52       19.23      7.05 o
   1  19   4      335.58      311.26     15.35 o
   2  19   4       17.73       15.98      7.23 o
   3  19   4       68.89       70.52      9.98 o
   4  19   4       28.58       29.49      8.96 o
   5  19   4        7.33        4.92      8.71 o
  -5  20   4        4.73       10.13     15.29 o
  -4  20   4        4.05       10.07      9.10 o
  -3  20   4       47.73       43.41      9.76 o
  -2  20   4       11.52       20.18      7.75 o
  -1  20   4      290.86      293.15     18.17 o
   0  20   4        6.04        0.58      6.87 o
   1  20   4      290.48      289.84     20.68 o
   2  20   4       10.61       14.28      7.43 o
   3  20   4       48.68       36.79      9.20 o
   4  20   4        3.59        2.04      8.11 o
   5  20   4        5.06        4.16     13.00 o
  -4  21   4       10.04        0.00     12.29 o
  -3  21   4      171.58      172.06     14.58 o
  -2  21   4        0.35        1.47      7.11 o
  -1  21   4        6.69       10.93      7.64 o
   0  21   4       55.35       47.97      9.23 o
   1  21   4        6.64        8.16      7.65 o
   2  21   4        0.41        3.58      7.75 o
   3  21   4      173.13      167.74     14.01 o
   4  21   4       10.10        0.00     10.19 o
  -3  22   4       11.90       14.05     12.37 o
  -2  22   4       13.01       17.76      8.42 o
  -1  22   4       13.56        6.89      7.90 o
   0  22   4        4.07        8.45      8.17 o
   1  22   4       13.48       17.06      8.41 o
   2  22   4       12.95       16.99      8.63 o
   3  22   4       12.43        0.17     11.75 o
  -2  23   4        3.28        6.36     11.00 o
  -1  23   4       45.67       41.24     11.62 o
   0  23   4       11.11       16.78     10.55 o
   1  23   4       45.07       55.97     12.71 o
   2  23   4        3.22        9.94     11.34 o
   1   0   5      125.93      151.27      4.24 o
   2   0   5       90.85       74.54      4.65 o
   3   0   5       27.99       30.63      3.14 o
   4   0   5        0.32        0.00      2.64 o
   5   0   5      153.27      134.67      8.70 o
   6   0   5      320.71      367.53     14.99 o
   7   0   5      669.49      692.54     22.86 o
   8   0   5       34.41       16.05      9.18 o
   9   0   5        6.64       19.66     11.70 o
  -9   1   5        5.17       11.14     11.47 o
  -8   1   5       61.28       52.73     13.11 o
  -7   1   5       65.39       60.67     10.79 o
  -6   1   5      435.48      445.35     17.74 o
  -5   1   5     1425.25     1450.63     24.42 o
  -4   1   5     1855.93     1969.07     25.68 o
  -3   1   5     4024.09     4109.40     39.82 o
  -2   1   5     2450.49     2426.25     30.55 o
  -1   1   5      476.24      551.92      8.55 o
   0   1   5     4594.21     4538.47     50.11 o
   1   1   5      485.78      550.33     12.92 o
   2   1   5     2469.93     2432.82     33.96 o
   3   1   5     3994.87     4085.10     46.45 o
   4   1   5     1824.17     1895.00     27.78 o
   5   1   5     1420.23     1438.43     24.63 o
   6   1   5      433.38      426.60     16.26 o
   7   1   5       69.71       73.65      9.41 o
   8   1   5       61.59       69.49     10.00 o
   9   1   5        5.22        0.00     10.91 o
  -9   2   5        8.50        8.48     10.90 o
  -8   2   5        8.13        3.07      7.95 o
  -7   2   5       69.28      106.46     14.29 o
  -6   2   5      113.53       93.13      8.37 o
  -5   2   5      272.81      268.88     10.75 o
  -4   2   5      574.43      546.58     10.62 o
  -3   2   5     2012.54     1928.14     22.03 o
  -2   2   5      166.35      190.62      5.11 o
  -1   2   5     6282.29     6111.58     61.45 o
   0   2   5    28561.35    28003.68    348.60 o
   1   2   5     6234.03     6053.12     82.29 o
   2   2   5      183.95      209.46      6.69 o
   3   2   5     2021.66     1936.41     25.94 o
   4   2   5      578.79      530.29     19.78 o
   5   2   5      271.96      302.62     11.24 o
   6   2   5      110.69      103.74      9.63 o
   7   2   5       71.55       69.88      9.26 o
   8   2   5        7.48       18.44     11.30 o
   9   2   5        7.75        0.00     11.65 o
  -9   3   5        4.54        8.99     10.99 o
  -8   3   5       41.72       48.62     18.22 o
  -7   3   5        5.02        9.37      7.09 o
  -6   3   5      896.00      835.99     31.38 o
  -5   3   5       88.66       79.77      6.76 o
  -4   3   5      130.00      139.62      6.14 o
  -3   3   5     1577.24     1678.86     20.42 o
  -2   3   5     1249.68     1179.27     15.09 o
  -1   3   5      526.78      557.67      9.56 o
   0   3   5     6924.42     6951.52     75.36 o
   1   3   5      523.63      539.77     10.85 o
   2   3   5     1254.95     1140.05     22.74 o
   3   3   5     1613.03     1717.93     23.67 o
   4   3   5      120.16      123.09      8.13 o
   5   3   5       83.81       90.98     10.36 o
   6   3   5      894.92      929.46     23.45 o
   7   3   5        5.69        6.68      6.70 o
   8   3   5       43.04       41.68     11.38 o
   9   3   5        4.39        2.09     13.02 o
  -9   4   5       19.49       43.42     13.84 o
  -8   4   5       47.75       47.84     11.56 o
  -7   4   5       58.23       59.54     11.32 o
  -6   4   5      617.09      591.51     20.53 o
  -5   4   5       44.80       24.24      8.81 o
  -4   4   5      525.69      554.82     12.14 o
  -3   4   5      818.18      839.52     15.51 o
  -2   4   5      234.39      218.44     11.15 o
  -1   4   5      182.06      157.00      8.51 o
   0   4   5       19.61       12.07      3.66 o
   1   4   5      187.32      160.31      6.13 o
   2   4   5      250.70      241.44      9.89 o
   3   4   5      835.58      891.19     17.50 o
   4   4   5      520.71      558.79     14.18 o
   5   4   5       45.21       48.06      6.46 o
   6   4   5      629.14      644.34     19.13 o
   7   4   5       57.86       42.36     10.32 o
   8   4   5       47.58       37.83     11.00 o
   9   4   5       20.27       32.56     14.43 o
  -9   5   5        4.06        0.00     12.74 o
  -8   5   5       47.27       47.79     11.83 o
  -7   5   5        4.74        8.80      6.64 o
  -6   5   5      235.58      230.56     12.61 o
  -5   5   5      322.62      354.91     13.52 o
  -4   5   5     1212.97     1193.93     17.87 o
  -3   5   5      262.39      296.63      7.77 o
  -2   5   5      486.84      513.65     11.58 o
  -1   5   5      118.12      109.74      5.16 o
   0   5   5      339.44      335.25      8.46 o
   1   5   5      116.12      119.99      6.28 o
   2   5   5      505.30      554.06     12.10 o
   3   5   5      271.62      301.47      9.39 o
   4   5   5     1200.35     1157.69     20.67 o
   5   5   5      312.87      325.88     10.92 o
   6   5   5      244.16      229.68     16.35 o
   7   5   5        4.57        6.82      7.47 o
   8   5   5       46.69       40.21     10.39 o
   9   5   5        3.96        0.00     14.19 o
  -9   6   5       45.84       35.88     14.06 o
  -8   6   5       48.34       56.48     12.54 o
  -7   6   5      123.56      122.00     11.35 o
  -6   6   5      319.00      362.04     15.33 o
  -5   6   5        2.66        8.12      4.63 o
  -4   6   5      311.16      328.10      8.86 o
  -3   6   5      233.76      250.41      7.49 o
  -2   6   5     1036.14     1069.27     18.15 o
  -1   6   5      464.14      444.56     12.10 o
   0   6   5     2135.67     2188.36     29.53 o
   1   6   5      451.21      448.22     14.04 o
   2   6   5     1002.76     1073.63     18.62 o
   3   6   5      232.69      235.51     12.09 o
   4   6   5      318.29      324.04     14.85 o
   5   6   5        2.45        0.00      5.74 o
   6   6   5      321.46      307.00     17.01 o
   7   6   5      122.15      108.80     12.49 o
   8   6   5       46.73       45.28     11.60 o
   9   6   5       44.91       61.57     17.73 o
  -9   7   5       50.91       79.62     20.94 o
  -8   7   5       32.21       45.38     11.82 o
  -7   7   5      120.40      117.97     11.30 o
  -6   7   5      858.43      824.62     28.19 o
  -5   7   5      311.82      302.76     12.69 o
  -4   7   5      621.01      590.19     14.93 o
  -3   7   5      504.66      545.93     11.66 o
  -2   7   5      472.14      492.45     10.41 o
  -1   7   5      455.21      492.46     11.67 o
   0   7   5        0.68        5.52      4.30 o
   1   7   5      439.54      487.95     11.61 o
   2   7   5      485.06      502.09     12.86 o
   3   7   5      496.47      519.72     11.60 o
   4   7   5      625.62      592.50     14.21 o
   5   7   5      308.80      293.52     15.57 o
   6   7   5      854.06      825.98     25.26 o
   7   7   5      124.01      138.87     14.03 o
   8   7   5       33.41       27.94     10.07 o
   9   7   5       50.62       78.13     23.04 o
  -9   8   5       80.65       87.26     46.55 o
  -8   8   5        0.34        9.66     10.54 o
  -7   8   5       21.75       33.87      8.08 o
  -6   8   5      328.95      308.75     14.77 o
  -5   8   5      118.49      118.04     12.81 o
  -4   8   5      165.80      184.75     10.49 o
  -3   8   5     1539.58     1527.46     23.93 o
  -2   8   5     1108.51     1119.19     17.41 o
  -1   8   5     2966.88     3002.82     34.54 o
   0   8   5     6887.23     6851.45     72.90 o
   1   8   5     3005.73     3073.25     32.74 o
   2   8   5     1072.65     1086.90     16.13 o
   3   8   5     1550.45     1571.45     22.08 o
   4   8   5      165.72      177.81     11.18 o
   5   8   5      117.62      126.96     10.63 o
   6   8   5      332.86      369.74     19.86 o
   7   8   5       19.19       28.08      9.63 o
   8   8   5        0.22       19.82     10.24 o
   9   8   5       79.59       78.78     23.38 o
  -9   9   5       23.04        6.47     25.55 o
  -8   9   5      118.33      103.72     15.73 o
  -7   9   5        5.11        0.00      9.40 o
  -6   9   5      435.67      496.91     22.51 o
  -5   9   5        8.04        8.12      5.09 o
  -4   9   5      114.06      111.85      6.67 o
  -3   9   5     1171.12     1160.40     18.24 o
  -2   9   5      447.37      477.73     12.72 o
  -1   9   5      942.56     1031.44     20.49 o
   0   9   5      908.88      982.92     17.41 o
   1   9   5      966.01     1044.91     16.58 o
   2   9   5      451.83      473.76      9.58 o
   3   9   5     1190.73     1181.63     24.68 o
   4   9   5      121.43      126.83      9.44 o
   5   9   5        7.68        9.47      6.03 o
   6   9   5      438.36      492.11     19.81 o
   7   9   5        4.48        7.80      7.74 o
   8   9   5      119.52      125.83     15.54 o
   9   9   5       22.90       77.42     22.05 o
  -8  10   5       94.76       69.44     14.53 o
  -7  10   5        5.30        7.98      8.80 o
  -6  10   5       38.10       33.14      9.52 o
  -5  10   5        8.55        8.99      5.24 o
  -4  10   5       50.17       59.82      5.15 o
  -3  10   5       58.89       57.56      5.16 o
  -2  10   5      367.94      338.28      9.64 o
  -1  10   5      974.89     1017.68     16.34 o
   0  10   5     6626.46     6676.79     60.07 o
   1  10   5      973.97     1013.54     15.08 o
   2  10   5      359.62      338.95     10.02 o
   3  10   5       54.12       51.72      6.60 o
   4  10   5       50.81       47.47      7.05 o
   5  10   5        8.15        2.99      5.58 o
   6  10   5       37.40       44.33      8.06 o
   7  10   5        5.29        8.19      7.51 o
   8  10   5       91.66       72.32     13.07 o
  -8  11   5       32.01        7.54     18.84 o
  -7  11   5       17.72        7.52      8.72 o
  -6  11   5      239.27      248.51     16.95 o
  -5  11   5       75.68       81.98      8.43 o
  -4  11   5      135.36      141.56      7.27 o
  -3  11   5      233.32      240.42      8.65 o
  -2  11   5       70.01       66.96      5.16 o
  -1  11   5      334.21      325.60     11.91 o
   0  11   5        0.63        2.48      2.96 o
   1  11   5      334.62      353.92      9.02 o
   2  11   5       72.06       56.97      6.09 o
   3  11   5      228.54      222.77     10.65 o
   4  11   5      131.11      127.05     11.67 o
   5  11   5       75.44       84.91      9.51 o
   6  11   5      244.34      286.01     15.76 o
   7  11   5       18.96       11.34      8.18 o
   8  11   5       31.14       18.61      9.66 o
  -8  12   5       40.31       46.98     21.27 o
  -7  12   5       32.72       26.47      9.85 o
  -6  12   5        3.90        0.00      6.88 o
  -5  12   5       50.41       46.55      7.85 o
  -4  12   5       12.70       11.03      4.91 o
  -3  12   5      720.84      724.28     14.37 o
  -2  12   5      465.27      463.55     13.36 o
  -1  12   5      622.21      628.12     13.34 o
   0  12   5     2322.41     2409.86     28.25 o
   1  12   5      616.12      622.90     13.54 o
   2  12   5      479.47      466.37     14.04 o
   3  12   5      729.60      713.25     21.92 o
   4  12   5       11.56        7.00      5.30 o
   5  12   5       52.52       64.10      9.12 o
   6  12   5        4.22       11.06      7.13 o
   7  12   5       33.62       33.73     12.96 o
   8  12   5       41.60       41.96     14.83 o
  -8  13   5        7.34        0.00     13.14 o
  -7  13   5       19.85       18.67      9.98 o
  -6  13   5        9.19        8.06      8.48 o
  -5  13   5       43.42       60.60      9.38 o
  -4  13   5      168.54      175.81      9.79 o
  -3  13   5       14.82       19.06      4.65 o
  -2  13   5      371.76      384.94     11.03 o
  -1  13   5       85.50       92.98      6.24 o
   0  13   5      142.57      143.37      7.86 o
   1  13   5       89.33       98.93      7.80 o
   2  13   5      368.82      363.76     13.28 o
   3  13   5       15.24        7.51      5.27 o
   4  13   5      175.94      167.88     11.18 o
   5  13   5       43.12       25.63      7.49 o
   6  13   5        9.51        7.06      7.44 o
   7  13   5       18.79       22.38      9.34 o
   8  13   5        7.48        5.74     12.44 o
  -7  14   5      126.90      136.52     15.56 o
  -6  14   5       15.40       21.88     10.91 o
  -5  14   5       11.88       11.55      7.53 o
  -4  14   5      220.74      251.23     12.29 o
  -3  14   5        2.56        7.26      4.53 o
  -2  14   5      207.91      228.09      9.41 o
  -1  14   5      100.08       97.77      6.71 o
   0  14   5       59.35       59.85      6.70 o
   1  14   5      105.43      109.24      8.37 o
   2  14   5      200.44      221.92     12.73 o
   3  14   5        3.05        0.00      5.28 o
   4  14   5      220.55      244.96     13.21 o
   5  14   5       12.65       28.66      7.34 o
   6  14   5       15.71       12.70      8.06 o
   7  14   5      124.63      105.44     12.84 o
  -7  15   5       16.59       35.69     15.78 o
  -6  15   5       21.47       57.78     12.79 o
  -5  15   5       29.99       36.96      9.32 o
  -4  15   5      159.88      160.50     10.67 o
  -3  15   5      199.22      206.75      9.91 o
  -2  15   5      124.80      125.17      8.10 o
  -1  15   5      164.27      160.29      9.82 o
   0  15   5       75.27       77.57      7.60 o
   1  15   5      160.32      149.04      9.94 o
   2  15   5      124.21      128.48      9.64 o
   3  15   5      194.11      185.83     15.49 o
   4  15   5      158.40      172.03     11.82 o
   5  15   5       29.87       20.86      7.46 o
   6  15   5       20.87       31.46      8.71 o
   7  15   5       15.85       15.58      9.25 o
  -7  16   5       18.67       61.43     29.30 o
  -6  16   5        7.42       10.50     11.03 o
  -5  16   5        6.59        0.00      7.80 o
  -4  16   5        4.47        0.67      5.76 o
  -3  16   5       36.86       41.48      6.24 o
  -2  16   5      196.58      187.41      9.91 o
  -1  16   5       10.37        8.90      5.61 o
   0  16   5     1132.91     1088.02     22.61 o
   1  16   5        9.79       14.29      5.75 o
   2  16   5      196.29      202.97     11.94 o
   3  16   5       38.45       40.23      7.63 o
   4  16   5        4.58        1.94      6.32 o
   5  16   5        6.68        0.63      7.05 o
   6  16   5        8.12        3.70      8.09 o
   7  16   5       18.37       16.72     11.43 o
  -6  17   5       49.27       43.94     15.74 o
  -5  17   5       21.65       25.34      9.29 o
  -4  17   5       23.77       15.26      7.24 o
  -3  17   5       10.29       11.57      5.54 o
  -2  17   5      156.51      144.07     10.35 o
  -1  17   5       82.13       84.46      8.71 o
   0  17   5      500.54      486.96     16.62 o
   1  17   5       80.56       86.53      9.06 o
   2  17   5      151.85      142.49     10.85 o
   3  17   5       11.25        0.87      6.15 o
   4  17   5       23.26       24.22      7.68 o
   5  17   5       22.40       22.49      8.42 o
   6  17   5       50.45       81.34     11.33 o
  -6  18   5       14.98       11.81     14.79 o
  -5  18   5        0.35        9.24      9.37 o
  -4  18   5       28.14       20.31      8.09 o
  -3  18   5        8.64        2.27      7.54 o
  -2  18   5       20.97       21.82      6.89 o
  -1  18   5       59.53       66.58      8.56 o
   0  18   5      116.76      144.47     10.96 o
   1  18   5       62.77       53.52      8.11 o
   2  18   5       22.40       17.60      6.78 o
   3  18   5        8.45        7.20      6.94 o
   4  18   5       27.20       25.83      8.46 o
   5  18   5        0.28        0.00      7.70 o
   6  18   5       15.44       18.56     12.14 o
  -5  19   5       35.63       38.77     11.63 o
  -4  19   5        9.62       10.59     11.01 o
  -3  19   5       14.72       20.12      9.41 o
  -2  19   5       40.54       40.72      7.99 o
  -1  19   5       32.69       30.31      7.35 o
   0  19   5       58.79       54.82      8.71 o
   1  19   5       33.73       35.44      8.17 o
   2  19   5       41.25       29.99      7.70 o
   3  19   5       14.95       22.82      8.15 o
   4  19   5        9.73        9.22      8.11 o
   5  19   5       35.22       45.21     12.53 o
  -5  20   5       18.92       29.19     17.58 o
  -4  20   5       18.01       14.99     11.43 o
  -3  20   5       27.99       15.60      9.82 o
  -2  20   5        6.50       11.83      7.53 o
  -1  20   5       86.92       98.16     14.00 o
   0  20   5       53.82       29.87      9.91 o
   1  20   5       91.42       79.54     10.30 o
   2  20   5        6.81        4.61      7.21 o
   3  20   5       27.78       39.33      9.49 o
   4  20   5       17.83       21.35      9.43 o
   5  20   5       18.29       18.16     12.92 o
  -4  21   5       18.80       28.74     15.60 o
  -3  21   5       78.33       75.39     14.57 o
  -2  21   5        6.20        3.74      7.79 o
  -1  21   5        3.21        6.68      7.34 o
   0  21   5       64.38       58.01      9.95 o
   1  21   5        2.80        0.00      7.73 o
   2  21   5        6.53        3.07      7.86 o
   3  21   5       76.62       82.80     11.42 o
   4  21   5       19.06       34.23     13.58 o
  -3  22   5       13.96       15.53     13.18 o
  -2  22   5       36.28       29.67     11.50 o
  -1  22   5       19.16       15.22      8.32 o
   0  22   5       16.51       11.30      9.58 o
   1  22   5       18.90        9.80      8.44 o
   2  22   5       36.26       25.93     10.72 o
   3  22   5       13.99        5.70     11.65 o
  -2  23   5        2.46       11.82     17.51 o
  -1  23   5        3.71        0.00      9.83 o
   0  23   5       20.82        7.23     12.63 o
   1  23   5        3.86       13.41     10.96 o
   2  23   5        2.57        4.03     11.61 o
   0   0   6    27551.70    27777.79    400.40 o
   1   0   6      796.26      775.75     12.17 o
   2   0   6     2630.75     2357.53     33.96 o
   3   0   6     2137.44     2292.63     30.01 o
   4   0   6      995.20      991.41     18.44 o
   5   0   6      330.57      303.74     11.46 o
   6   0   6      468.26      419.22     16.39 o
   7   0   6        0.55        0.00      6.16 o
   8   0   6        9.60       13.00      7.94 o
   9   0   6       18.21       34.28     13.45 o
  -9   1   6       23.17       11.67     12.51 o
  -8   1   6       53.63       41.37      9.37 o
  -7   1   6      378.06      354.83     16.81 o
  -6   1   6       68.81       87.71      9.33 o
  -5   1   6       44.69       38.45      5.59 o
  -4   1   6      742.75      736.24     13.70 o
  -3   1   6      281.98      288.25      7.48 o
  -2   1   6      191.48      198.69      9.28 o
  -1   1   6     2318.45     2176.86     25.24 o
   0   1   6    15631.12    15372.26    159.36 o
   1   1   6     2434.76     2284.66     35.66 o
   2   1   6      186.60      187.20      9.55 o
   3   1   6      281.74      287.37      8.67 o
   4   1   6      745.03      755.12     15.52 o
   5   1   6       43.88       33.15      5.33 o
   6   1   6       71.34       81.98      8.75 o
   7   1   6      376.28      347.67     16.72 o
   8   1   6       52.03       31.09      8.83 o
   9   1   6       23.23        0.00     11.32 o
  -9   2   6        5.92        0.80      9.99 o
  -8   2   6       35.84       39.76      8.91 o
  -7   2   6      248.88      237.83     14.46 o
  -6   2   6      799.23      815.22     21.76 o
  -5   2   6      225.54      227.18      9.61 o
  -4   2   6      736.77      764.36     12.76 o
  -3   2   6     1439.53     1579.76     24.51 o
  -2   2   6     1112.62     1092.73     19.23 o
  -1   2   6     2819.90     2888.19     32.29 o
   0   2   6    14073.22    13851.37    158.87 o
   1   2   6     2806.81     2913.48     44.16 o
   2   2   6     1143.69     1168.71     23.36 o
   3   2   6     1448.87     1557.67     22.54 o
   4   2   6      739.55      774.49     15.81 o
   5   2   6      231.58      255.37     11.96 o
   6   2   6      768.19      813.33     21.39 o
   7   2   6      254.39      254.15     14.62 o
   8   2   6       35.18       33.56     10.04 o
   9   2   6        5.85        2.45     10.95 o
  -9   3   6       13.38       10.94     10.45 o
  -8   3   6       36.24       30.07      9.11 o
  -7   3   6      102.43      117.20     11.47 o
  -6   3   6       40.35       54.46      9.53 o
  -5   3   6      125.12      141.17      8.06 o
  -4   3   6       85.20       93.15      5.19 o
  -3   3   6      685.86      697.90     13.71 o
  -2   3   6     2405.86     2317.21     25.62 o
  -1   3   6     1703.61     1549.39     20.58 o
   0   3   6    29023.20    27979.24    311.88 o
   1   3   6     1712.45     1549.30     22.53 o
   2   3   6     2339.75     2336.57     38.85 o
   3   3   6      686.67      671.00     15.82 o
   4   3   6       87.48       84.90      6.47 o
   5   3   6      120.22      119.63     10.84 o
   6   3   6       36.92       28.55      7.23 o
   7   3   6      100.63      108.70     12.11 o
   8   3   6       37.24       19.50     11.75 o
   9   3   6       13.13        0.00     11.55 o
  -9   4   6        5.62        0.00      9.92 o
  -8   4   6       34.55       45.97     10.97 o
  -7   4   6        9.62        4.92      7.83 o
  -6   4   6      435.09      457.03     14.45 o
  -5   4   6      317.43      328.64     11.38 o
  -4   4   6     1676.46     1656.81     21.92 o
  -3   4   6     1172.38     1225.58     16.26 o
  -2   4   6      893.11      925.16     13.87 o
  -1   4   6      151.57      145.06      5.78 o
   0   4   6        0.16        2.30      2.36 o
   1   4   6      154.82      147.98      6.34 o
   2   4   6      869.74      864.71     18.08 o
   3   4   6     1179.70     1186.08     21.30 o
   4   4   6     1691.18     1643.46     25.20 o
   5   4   6      315.40      307.11     12.77 o
   6   4   6      441.74      468.48     17.07 o
   7   4   6        8.82        0.00      7.59 o
   8   4   6       35.11       23.46     10.64 o
   9   4   6        5.73       12.47     10.33 o
  -9   5   6        6.67        4.79     10.99 o
  -8   5   6       29.39        4.66     12.25 o
  -7   5   6      111.86      114.13     12.49 o
  -6   5   6      114.69       89.06     12.85 o
  -5   5   6        7.48        2.51      3.94 o
  -4   5   6      812.14      869.22     15.76 o
  -3   5   6      402.65      421.29      9.52 o
  -2   5   6      244.43      257.79      7.30 o
  -1   5   6     1689.32     1701.83     26.33 o
   0   5   6     4562.88     4380.82     51.67 o
   1   5   6     1713.38     1753.71     25.27 o
   2   5   6      239.63      232.98      8.89 o
   3   5   6      405.50      418.84     11.17 o
   4   5   6      815.03      835.74     17.54 o
   5   5   6        6.52        0.00      4.24 o
   6   5   6      114.69       99.24      9.93 o
   7   5   6      114.31      145.36     21.37 o
   8   5   6       30.32       38.88     10.43 o
   9   5   6        6.57        1.33     11.70 o
  -9   6   6        3.46       11.04     14.72 o
  -8   6   6        1.10       13.44      9.64 o
  -7   6   6       45.13       60.76     12.89 o
  -6   6   6      258.49      254.17     12.58 o
  -5   6   6     1685.57     1707.40     28.66 o
  -4   6   6      179.61      188.30      7.04 o
  -3   6   6       95.95       99.47      5.51 o
  -2   6   6     3259.65     3368.72     36.84 o
  -1   6   6     1020.80      994.88     17.11 o
   0   6   6     1491.02     1614.78     23.95 o
   1   6   6     1045.25      991.45     19.46 o
   2   6   6     3293.53     3370.02     37.75 o
   3   6   6       96.58      112.59      6.68 o
   4   6   6      180.91      197.01      9.31 o
   5   6   6     1686.32     1656.88     46.09 o
   6   6   6      252.70      263.92     16.35 o
   7   6   6       45.99       38.66      9.62 o
   8   6   6        1.19        0.00      8.60 o
   9   6   6        3.42        0.00     11.48 o
  -9   7   6       11.31       21.82     16.78 o
  -8   7   6       76.82       75.49     12.73 o
  -7   7   6       51.94       43.12      9.77 o
  -6   7   6      144.73      141.82     10.36 o
  -5   7   6      154.12      147.41      9.70 o
  -4   7   6      367.06      371.42     12.52 o
  -3   7   6      119.04      111.80      6.93 o
  -2   7   6     3304.61     3394.56     40.38 o
  -1   7   6     4395.67     4426.74     53.61 o
   0   7   6     4004.12     3823.57     47.61 o
   1   7   6     4326.08     4380.58     43.76 o
   2   7   6     3314.46     3465.39     36.65 o
   3   7   6      117.99      126.38      6.67 o
   4   7   6      368.60      367.90     11.88 o
   5   7   6      154.05      148.04     12.37 o
   6   7   6      147.55      171.88     14.40 o
   7   7   6       52.01       34.47      9.85 o
   8   7   6       77.50       73.08     14.47 o
   9   7   6       11.53       11.43     18.52 o
  -9   8   6       10.80        6.30     26.17 o
  -8   8   6       97.22       77.66     12.78 o
  -7   8   6      195.40      201.88     12.99 o
  -6   8   6       74.06       76.89     10.73 o
  -5   8   6      163.71      178.23     11.46 o
  -4   8   6      327.04      329.89      9.41 o
  -3   8   6      329.96      345.85      9.46 o
  -2   8   6       33.59       41.68      4.11 o
  -1   8   6     1738.75     1764.09     23.53 o
   0   8   6      105.89       87.62      8.16 o
   1   8   6     1747.75     1806.93     22.57 o
   2   8   6       31.88       45.00      4.18 o
   3   8   6      326.44      346.37      9.60 o
   4   8   6      325.33      320.17     12.29 o
   5   8   6      152.21      166.91     11.97 o
   6   8   6       69.30       77.18     10.81 o
   7   8   6      202.81      240.06     17.98 o
   8   8   6       95.75       72.94     21.18 o
   9   8   6       10.95       27.21     16.96 o
  -8   9   6      176.26      195.46     23.28 o
  -7   9   6      188.49      185.97     14.95 o
  -6   9   6       23.96       27.14      7.38 o
  -5   9   6        3.00        0.57      5.47 o
  -4   9   6        2.37        2.28      3.64 o
  -3   9   6      320.60      343.57     15.47 o
  -2   9   6      588.33      588.67     13.27 o
  -1   9   6      568.22      656.35     13.88 o
   0   9   6     1516.69     1857.43     25.01 o
   1   9   6      551.34      612.65     11.25 o
   2   9   6      584.52      592.88     11.21 o
   3   9   6      317.13      342.93     11.28 o
   4   9   6        2.36        4.34      4.90 o
   5   9   6        3.33        5.62      6.17 o
   6   9   6       23.45       13.57      7.11 o
   7   9   6      183.80      198.71     15.31 o
   8   9   6      178.13      172.31     17.60 o
  -8  10   6       41.06       66.90     24.36 o
  -7  10   6       11.54        0.00      7.62 o
  -6  10   6      180.46      212.67     22.64 o
  -5  10   6        7.43        7.85      6.00 o
  -4  10   6      170.54      186.50      9.83 o
  -3  10   6      122.75      126.02      7.57 o
  -2  10   6      148.08      159.12      7.29 o
  -1  10   6     1911.39     1953.12     25.13 o
   0  10   6       15.89       17.73      3.36 o
   1  10   6     1917.19     1979.99     23.71 o
   2  10   6      145.35      193.37      8.30 o
   3  10   6      117.76      101.47      8.31 o
   4  10   6      162.83      162.74     10.82 o
   5  10   6        7.54        7.52      6.00 o
   6  10   6      175.82      200.49     13.48 o
   7  10   6       11.38       15.44      7.82 o
   8  10   6       41.00       39.03     10.54 o
  -8  11   6       60.65       24.53     24.81 o
  -7  11   6       11.56        7.86      8.78 o
  -6  11   6        7.34        8.19      7.44 o
  -5  11   6       59.92       52.48      8.58 o
  -4  11   6       25.56       21.00      5.47 o
  -3  11   6       13.26        8.90      3.79 o
  -2  11   6      777.06      823.05     14.30 o
  -1  11   6      185.74      182.28      7.31 o
   0  11   6       50.61       46.30      4.50 o
   1  11   6      199.32      211.49      7.53 o
   2  11   6      773.17      827.82     17.53 o
   3  11   6       14.85       16.81      5.01 o
   4  11   6       26.16       23.81      6.58 o
   5  11   6       61.42       57.84      9.83 o
   6  11   6        8.15       18.11      7.55 o
   7  11   6       11.78        9.53      8.00 o
   8  11   6       63.14       55.12     12.24 o
  -8  12   6       12.85        6.18     15.46 o
  -7  12   6       26.80       43.80     10.41 o
  -6  12   6       64.35       57.00     10.34 o
  -5  12   6       71.40       86.04     13.57 o
  -4  12   6       69.80       52.28      7.32 o
  -3  12   6       98.42      101.31      7.42 o
  -2  12   6       15.79       26.25      4.40 o
  -1  12   6      160.41      154.44      7.24 o
   0  12   6      526.78      513.44     11.58 o
   1  12   6      158.54      177.58      8.34 o
   2  12   6       14.10       13.12      4.75 o
   3  12   6       96.91      108.89      8.59 o
   4  12   6       70.75       71.64      9.63 o
   5  12   6       73.35       59.56      8.73 o
   6  12   6       63.97       58.85     11.62 o
   7  12   6       28.70       26.11      9.13 o
   8  12   6       12.76       12.57     10.55 o
  -8  13   6        9.68       14.48     17.36 o
  -7  13   6        8.13       10.95     10.13 o
  -6  13   6        8.49        1.75      7.81 o
  -5  13   6       10.91       17.96      7.86 o
  -4  13   6       80.79      109.75     10.31 o
  -3  13   6      478.09      526.08     18.28 o
  -2  13   6       38.27       37.26      5.05 o
  -1  13   6      341.99      343.30     11.03 o
   0  13   6       87.06       95.00      6.84 o
   1  13   6      330.84      335.64     15.64 o
   2  13   6       36.36       30.40      5.90 o
   3  13   6      472.81      476.44     15.83 o
   4  13   6       79.22       72.41      8.46 o
   5  13   6       11.11        4.49      6.64 o
   6  13   6        7.79       12.04      8.02 o
   7  13   6        7.25        0.00      9.31 o
   8  13   6        9.35        7.95     15.05 o
  -7  14   6       28.46       29.35     13.18 o
  -6  14   6       75.96       84.65     13.90 o
  -5  14   6      102.23       97.60     12.53 o
  -4  14   6       59.45       76.36      9.60 o
  -3  14   6      151.51      171.03     11.37 o
  -2  14   6      220.10      218.32      9.36 o
  -1  14   6       50.21       44.29      5.29 o
   0  14   6      406.64      422.22     17.65 o
   1  14   6       49.48       35.27      6.64 o
   2  14   6      218.17      214.28     11.43 o
   3  14   6      150.92      146.38     10.27 o
   4  14   6       58.81       46.79      7.80 o
   5  14   6      100.71       83.79     10.67 o
   6  14   6       74.57       70.23     10.69 o
   7  14   6       27.56        8.48      9.29 o
  -7  15   6       49.59       67.98     20.56 o
  -6  15   6       20.03       21.95     10.93 o
  -5  15   6       30.95       20.55      8.37 o
  -4  15   6       81.99       83.27     14.10 o
  -3  15   6      178.98      200.48     11.38 o
  -2  15   6      269.62      259.98     10.45 o
  -1  15   6      190.01      207.07     10.09 o
   0  15   6      429.92      450.01     15.66 o
   1  15   6      195.00      220.63     11.60 o
   2  15   6      269.20      240.55     12.43 o
   3  15   6      177.10      172.65     11.68 o
   4  15   6       82.25       89.61      9.34 o
   5  15   6       31.39       31.58      8.04 o
   6  15   6       20.03       21.47      8.30 o
   7  15   6       49.06       51.21     12.49 o
  -7  16   6        6.54        0.00     19.81 o
  -6  16   6      103.82      143.92     17.80 o
  -5  16   6       44.28       36.31      9.85 o
  -4  16   6       97.29       85.58     12.72 o
  -3  16   6       60.02       50.99      7.63 o
  -2  16   6       14.35       12.44      5.67 o
  -1  16   6      114.32      133.69      9.54 o
   0  16   6       48.97       46.30      6.99 o
   1  16   6      111.76      119.21      9.76 o
   2  16   6       15.02       13.75      6.30 o
   3  16   6       62.69       55.00      8.48 o
   4  16   6       99.76       99.19     10.38 o
   5  16   6       44.10       29.70      8.75 o
   6  16   6      105.16      135.49     12.78 o
   7  16   6        6.78        0.00     12.21 o
  -6  17   6        9.47        9.08     14.63 o
  -5  17   6       24.60       10.10      9.22 o
  -4  17   6       18.70       19.35      8.39 o
  -3  17   6       25.58       32.04      8.21 o
  -2  17   6       28.77       32.89      7.00 o
  -1  17   6       23.17       23.98      6.38 o
   0  17   6       75.55       95.24     13.33 o
   1  17   6       21.69       16.57      6.38 o
   2  17   6       28.75       37.98      9.39 o
   3  17   6       27.40       28.80      7.59 o
   4  17   6       18.75       11.41      7.37 o
   5  17   6       24.50       26.19      8.72 o
   6  17   6        9.18        5.59      9.54 o
  -6  18   6        1.17        0.00     17.92 o
  -5  18   6       11.40       44.91     11.38 o
  -4  18   6       15.36       24.93      9.17 o
  -3  18   6       14.68       10.24      8.17 o
  -2  18   6      134.77      141.66     10.97 o
  -1  18   6        2.51        4.77      6.05 o
   0  18   6       49.15       38.09      7.38 o
   1  18   6        2.33       10.77      6.58 o
   2  18   6      135.22      129.40     11.15 o
   3  18   6       13.84        3.43      6.89 o
   4  18   6       15.31       10.77      7.81 o
   5  18   6       12.27        7.87      8.28 o
   6  18   6        0.97        0.00     11.63 o
  -5  19   6        0.93       19.70     11.41 o
  -4  19   6       22.72       12.63     11.09 o
  -3  19   6       26.81       15.87      9.30 o
  -2  19   6       27.68       18.41      7.87 o
  -1  19   6       70.79       61.93      8.60 o
   0  19   6        2.26        5.31      6.35 o
   1  19   6       69.96       59.45     11.45 o
   2  19   6       27.25       23.31      7.86 o
   3  19   6       26.39       28.61      8.51 o
   4  19   6       23.20       10.02      8.16 o
   5  19   6        0.82        0.00     10.20 o
  -5  20   6       18.14       21.90     19.45 o
  -4  20   6       22.02       15.81     12.02 o
  -3  20   6       90.90       72.66     12.21 o
  -2  20   6       27.67       15.57      9.23 o
  -1  20   6       17.85       11.95      7.53 o
   0  20   6       29.10       27.03      7.95 o
   1  20   6       17.30        7.30      8.34 o
   2  20   6       27.36       43.15      9.23 o
   3  20   6       91.12       78.86     10.89 o
   4  20   6       21.32       21.16     11.38 o
   5  20   6       17.37       10.14     12.72 o
  -4  21   6       36.43       17.43     21.67 o
  -3  21   6      102.95       99.99     14.02 o
  -2  21   6       13.01        3.35      9.48 o
  -1  21   6       13.16       10.41      7.65 o
   0  21   6       35.32       27.52      8.01 o
   1  21   6       12.22       13.23      8.16 o
   2  21   6       12.50       16.32      8.18 o
   3  21   6      102.91       83.30     11.92 o
   4  21   6       36.42       51.97     15.37 o
  -3  22   6       10.43       11.90     15.89 o
  -2  22   6       19.21       20.72     12.84 o
  -1  22   6       16.18       17.94      9.26 o
   0  22   6       47.95       64.66     10.47 o
   1  22   6       15.59       25.11      8.99 o
   2  22   6       18.85        9.77     10.92 o
   3  22   6       10.38        3.52     11.93 o
  -1  23   6       10.24        3.77     10.42 o
   0  23   6       67.07       61.02     13.18 o
   1  23   6       10.52        1.44     10.94 o
   1   0   7     3749.22     3920.93     50.81 o
   2   0   7       89.76       78.74      4.73 o
   3   0   7     1711.33     1793.34     25.36 o
   4   0   7       42.50       37.35      4.83 o
   5   0   7        1.58        0.00      4.27 o
   6   0   7       45.57       54.15      7.90 o
   7   0   7       59.08       55.60      9.38 o
   8   0   7       12.41       14.22      8.47 o
   9   0   7        1.06        0.00     11.78 o
  -9   1   7       11.31        3.41      9.19 o
  -8   1   7       35.17       36.83      9.34 o
  -7   1   7      304.06      300.68     16.14 o
  -6   1   7      482.09      502.18     21.59 o
  -5   1   7      528.01      539.77     19.82 o
  -4   1   7      158.29      148.55      8.06 o
  -3   1   7      449.58      401.96     13.24 o
  -2   1   7      156.93      149.70      5.50 o
  -1   1   7      238.30      229.97      7.26 o
   0   1   7     7748.83     7799.00     84.53 o
   1   1   7      231.70      232.04      9.44 o
   2   1   7      166.72      164.51      9.08 o
   3   1   7      459.79      403.10     10.08 o
   4   1   7      166.68      183.32     11.37 o
   5   1   7      517.73      513.97     16.38 o
   6   1   7      484.84      490.60     17.95 o
   7   1   7      312.06      331.60     16.68 o
   8   1   7       35.73       32.52      9.49 o
   9   1   7       11.04       18.65     12.75 o
  -9   2   7       15.05       22.21     12.70 o
  -8   2   7        3.98        0.00      7.79 o
  -7   2   7      467.24      472.69     19.33 o
  -6   2   7        0.68        4.73      5.86 o
  -5   2   7      133.58      130.47      8.75 o
  -4   2   7       86.79       76.96      7.15 o
  -3   2   7      603.21      588.20     16.81 o
  -2   2   7     4124.82     3960.41     47.95 o
  -1   2   7      500.96      488.85      9.34 o
   0   2   7     8852.05     8794.20    104.18 o
   1   2   7      528.24      517.75     13.82 o
   2   2   7     4114.80     4005.34     60.63 o
   3   2   7      604.29      586.84     12.15 o
   4   2   7       93.84       94.30      6.50 o
   5   2   7      131.71      134.01      9.55 o
   6   2   7        0.43        4.16      6.16 o
   7   2   7      469.34      522.92     25.49 o
   8   2   7        4.32        1.03      7.97 o
   9   2   7       15.81       12.94     11.78 o
  -9   3   7       17.45       24.02     11.37 o
  -8   3   7        3.93        0.00      7.59 o
  -7   3   7        9.55        6.02      6.88 o
  -6   3   7      208.10      204.16     12.96 o
  -5   3   7      271.14      237.34     12.74 o
  -4   3   7      640.89      655.56     15.33 o
  -3   3   7     3664.41     3777.18     41.96 o
  -2   3   7      168.98      174.62      9.02 o
  -1   3   7     1758.62     1688.32     22.62 o
   0   3   7     1603.08     1677.05     28.55 o
   1   3   7     1733.43     1735.07     25.02 o
   2   3   7      160.33      176.97     10.51 o
   3   3   7     3712.52     3884.22     49.51 o
   4   3   7      624.46      638.65     16.46 o
   5   3   7      272.61      269.85     12.60 o
   6   3   7      213.96      224.21     12.98 o
   7   3   7        8.83        5.27      6.83 o
   8   3   7        3.87       14.79     10.16 o
   9   3   7       17.26       13.36     12.18 o
  -9   4   7        2.23        0.00     10.00 o
  -8   4   7       51.76       63.58     11.66 o
  -7   4   7      326.58      296.27     17.78 o
  -6   4   7      164.80      176.07     12.48 o
  -5   4   7      148.76      148.41      8.52 o
  -4   4   7     2459.77     2477.16     35.09 o
  -3   4   7     1238.29     1258.09     16.57 o
  -2   4   7       20.90       20.05      3.13 o
  -1   4   7      163.73      153.76      7.70 o
   0   4   7     2250.41     2255.63     30.00 o
   1   4   7      156.35      142.05      6.67 o
   2   4   7       21.97       20.99      4.64 o
   3   4   7     1248.38     1275.91     22.73 o
   4   4   7     2430.89     2422.08     37.23 o
   5   4   7      145.78      136.48      9.94 o
   6   4   7      165.38      140.39     10.80 o
   7   4   7      321.46      353.56     23.42 o
   8   4   7       53.73       55.14     12.29 o
   9   4   7        2.27        0.00     11.90 o
  -9   5   7        7.55       10.32     14.39 o
  -8   5   7        2.04        0.00      8.63 o
  -7   5   7       35.39       24.46      9.12 o
  -6   5   7      268.91      267.29     27.00 o
  -5   5   7       92.99      101.62      8.15 o
  -4   5   7      606.05      633.03     18.40 o
  -3   5   7     1938.51     1976.89     25.96 o
  -2   5   7     1891.11     1761.65     26.70 o
  -1   5   7     1683.45     1650.97     42.70 o
   0   5   7      780.25      841.94     15.41 o
   1   5   7     1661.77     1701.67     25.41 o
   2   5   7     1862.09     1725.95     31.53 o
   3   5   7     1933.43     1980.85     31.15 o
   4   5   7      594.47      585.89     16.34 o
   5   5   7       95.76       93.01      9.81 o
   6   5   7      274.87      240.01     15.99 o
   7   5   7       33.50       19.63      8.81 o
   8   5   7        2.12        7.54      9.64 o
   9   5   7        7.43        0.00     11.79 o
  -9   6   7       24.14       12.87     40.68 o
  -8   6   7       14.94       18.75      9.49 o
  -7   6   7       84.77       68.31     11.26 o
  -6   6   7      114.60       76.90      9.04 o
  -5   6   7       31.59       29.63      5.70 o
  -4   6   7       22.28       15.57      3.69 o
  -3   6   7      398.90      437.14     10.74 o
  -2   6   7      390.64      397.89     16.05 o
  -1   6   7      312.04      279.08      9.60 o
   0   6   7      902.90      865.19     16.23 o
   1   6   7      333.50      295.86      8.83 o
   2   6   7      394.41      394.54     10.82 o
   3   6   7      407.74      429.84     13.30 o
   4   6   7       24.33       26.34      4.94 o
   5   6   7       30.99       33.54      6.62 o
   6   6   7      121.15       92.54     11.78 o
   7   6   7       85.76       78.75     20.96 o
   8   6   7       13.97       28.44     10.75 o
   9   6   7       23.93        5.91     13.34 o
  -9   7   7       27.51       33.96     18.11 o
  -8   7   7       41.99       26.25     10.23 o
  -7   7   7      164.70      172.98     15.10 o
  -6   7   7      192.43      182.47     14.25 o
  -5   7   7      419.83      393.82     14.13 o
  -4   7   7      171.78      181.93      9.33 o
  -3   7   7       54.51       68.92      4.83 o
  -2   7   7     1934.66     1930.21     24.47 o
  -1   7   7      436.18      439.30     10.42 o
   0   7   7      165.56      171.99      6.74 o
   1   7   7      433.68      427.27     10.33 o
   2   7   7     1942.72     1883.10     24.01 o
   3   7   7       52.37       58.96      5.33 o
   4   7   7      169.18      177.80      9.12 o
   5   7   7      432.61      445.64     30.54 o
   6   7   7      186.23      169.94     16.82 o
   7   7   7      165.76      183.22     16.09 o
   8   7   7       41.78       59.22     13.07 o
   9   7   7       27.19       36.82     21.36 o
  -8   8   7       56.42       40.34     11.48 o
  -7   8   7       36.81       39.80     11.10 o
  -6   8   7      111.35      113.77      9.92 o
  -5   8   7      243.00      273.04     13.55 o
  -4   8   7      354.62      359.26     12.60 o
  -3   8   7      498.95      523.24     11.19 o
  -2   8   7      114.21      104.70      9.61 o
  -1   8   7      893.24      871.46     16.75 o
   0   8   7     1720.55     1720.11     21.98 o
   1   8   7      919.94      880.80     16.79 o
   2   8   7      117.27      113.62      6.05 o
   3   8   7      513.50      532.98     12.06 o
   4   8   7      352.89      358.25     13.21 o
   5   8   7      240.28      257.64     15.94 o
   6   8   7      109.91       93.57     11.61 o
   7   8   7       33.50       27.43      9.64 o
   8   8   7       57.82       48.15     14.82 o
  -8   9   7       17.40        7.70     11.96 o
  -7   9   7      109.23      113.48     15.41 o
  -6   9   7       65.43       80.08      9.61 o
  -5   9   7      104.18       66.12      9.00 o
  -4   9   7      157.61      164.15      9.39 o
  -3   9   7      139.65      128.21      7.13 o
  -2   9   7      412.27      373.17     10.36 o
  -1   9   7      505.21      472.49     10.49 o
   0   9   7      659.41      723.80     13.20 o
   1   9   7      497.55      462.10     10.06 o
   2   9   7      425.51      387.38      9.72 o
   3   9   7      142.75      148.04      8.47 o
   4   9   7      163.30      144.76      9.94 o
   5   9   7      104.55       93.58     10.06 o
   6   9   7       63.60       79.66     18.74 o
   7   9   7      106.76       98.06     12.26 o
   8   9   7       17.80       19.35     10.21 o
  -8  10   7       44.24       52.34     22.88 o
  -7  10   7       39.14       54.39     14.31 o
  -6  10   7      101.07       86.37     12.56 o
  -5  10   7       43.57       35.26      7.91 o
  -4  10   7      103.48      103.13      8.93 o
  -3  10   7      346.86      322.32      9.50 o
  -2  10   7      133.77      141.39      7.01 o
  -1  10   7      681.32      754.81     14.00 o
   0  10   7     1867.98     1931.53     24.85 o
   1  10   7      679.18      730.64     13.10 o
   2  10   7      137.13      131.85      7.44 o
   3  10   7      346.92      338.41     13.48 o
   4  10   7      104.42      126.07      9.80 o
   5  10   7       44.72       52.65      8.11 o
   6  10   7      101.19       98.21     10.70 o
   7  10   7       38.08       54.98     10.05 o
   8  10   7       42.22       37.23     10.93 o
  -8  11   7        6.02       15.44     24.13 o
  -7  11   7       76.20       81.44     13.77 o
  -6  11   7      135.32      127.33     20.44 o
  -5  11   7      135.12      114.72     11.39 o
  -4  11   7      171.25      154.79     13.43 o
  -3  11   7      152.71      146.38      7.85 o
  -2  11   7      436.53      436.21     10.62 o
  -1  11   7      415.96      462.97     10.76 o
   0  11   7      173.79      190.96      7.52 o
   1  11   7      406.41      437.08     10.60 o
   2  11   7      423.42      427.26     12.05 o
   3  11   7      154.02      152.40     10.73 o
   4  11   7      169.71      155.06     11.15 o
   5  11   7      133.79      141.54     11.49 o
   6  11   7      135.05      138.44     12.24 o
   7  11   7       78.76       72.77     10.82 o
   8  11   7        6.01        8.41     10.47 o
  -8  12   7       38.82       99.70     30.20 o
  -7  12   7       13.85       18.88     10.96 o
  -6  12   7       55.67       37.97      9.24 o
  -5  12   7       36.18       17.11      7.63 o
  -4  12   7      211.85      212.17     12.67 o
  -3  12   7       38.30       38.34      5.89 o
  -2  12   7       36.20       38.33      4.82 o
  -1  12   7     1131.11     1161.87     18.04 o
   0  12   7      474.07      497.19     15.73 o
   1  12   7     1133.16     1187.81     19.89 o
   2  12   7       35.98       41.57      6.29 o
   3  12   7       37.93       49.41      6.82 o
   4  12   7      208.64      202.40     12.74 o
   5  12   7       36.42       28.66      7.78 o
   6  12   7       59.19       56.38      9.54 o
   7  12   7       14.28        1.31      9.67 o
   8  12   7       38.94       41.88     15.82 o
  -7  13   7        9.74        7.74      9.96 o
  -6  13   7       14.93       24.55      9.59 o
  -5  13   7       41.29       30.29      9.84 o
  -4  13   7      229.42      226.51     13.72 o
  -3  13   7       84.53       81.23     11.03 o
  -2  13   7      155.51      165.46     11.50 o
  -1  13   7      200.98      199.53      8.51 o
   0  13   7       33.34       34.61      5.06 o
   1  13   7      205.57      240.50     17.94 o
   2  13   7      161.32      190.77     10.72 o
   3  13   7       82.29       79.45      8.19 o
   4  13   7      233.70      267.59     13.53 o
   5  13   7       39.23       29.62      8.21 o
   6  13   7       14.36        7.65      7.79 o
   7  13   7        9.27        6.25      9.19 o
  -7  14   7       12.17       11.57     10.34 o
  -6  14   7       16.46        8.33      9.69 o
  -5  14   7       30.15       39.43     11.08 o
  -4  14   7      271.48      283.14     20.43 o
  -3  14   7      303.04      329.24     13.02 o
  -2  14   7      151.34      146.18      9.70 o
  -1  14   7      151.86      157.89      8.59 o
   0  14   7      109.25      119.81      8.64 o
   1  14   7      147.07      160.05      9.60 o
   2  14   7      153.32      143.57     10.03 o
   3  14   7      297.72      257.87     13.11 o
   4  14   7      275.80      289.71     14.43 o
   5  14   7       30.40       29.46      7.53 o
   6  14   7       15.81       10.45      8.21 o
   7  14   7       11.04       13.74     10.00 o
  -7  15   7        0.40        0.00     16.26 o
  -6  15   7       18.93       19.64     11.63 o
  -5  15   7       36.31       49.48     11.58 o
  -4  15   7       42.01       58.59      9.42 o
  -3  15   7       45.41       43.51      9.40 o
  -2  15   7      150.96      148.54      9.09 o
  -1  15   7      228.11      208.50     10.17 o
   0  15   7       10.51       10.61      5.30 o
   1  15   7      231.32      225.42     11.67 o
   2  15   7      150.64      137.97     10.06 o
   3  15   7       43.53       45.56      7.54 o
   4  15   7       43.85       41.05      7.95 o
   5  15   7       37.90       30.22      8.09 o
   6  15   7       18.48       12.90      8.32 o
   7  15   7        0.47        0.00     11.72 o
  -6  16   7       33.13       22.39     12.33 o
  -5  16   7       56.70       76.52     16.68 o
  -4  16   7       73.35       97.58     11.16 o
  -3  16   7       70.27       60.63      8.21 o
  -2  16   7       32.03       27.56      6.74 o
  -1  16   7       19.70       11.32      5.59 o
   0  16   7        4.96       12.38      5.67 o
   1  16   7       19.65       18.06      5.86 o
   2  16   7       30.76       24.30      6.82 o
   3  16   7       66.70       55.67      8.35 o
   4  16   7       74.46       66.70      9.32 o
   5  16   7       58.38       56.07      9.45 o
   6  16   7       33.48       29.40      9.37 o
  -6  17   7       21.22       21.98     13.02 o
  -5  17   7       16.36       28.31     11.81 o
  -4  17   7       40.99       36.11      9.43 o
  -3  17   7        2.32        5.53      6.48 o
  -2  17   7        9.69       10.57      7.56 o
  -1  17   7      403.73      403.64     15.34 o
   0  17   7       80.18       67.87      8.32 o
   1  17   7      398.73      389.83     15.67 o
   2  17   7        8.54        0.00      5.90 o
   3  17   7        2.47        3.07      6.40 o
   4  17   7       40.55       32.98      8.42 o
   5  17   7       15.28       15.25      8.70 o
   6  17   7       21.22       40.66     12.84 o
  -6  18   7        1.74        0.00     25.75 o
  -5  18   7       17.60       24.58     11.60 o
  -4  18   7       69.59       73.55     15.59 o
  -3  18   7        9.61       12.22      8.04 o
  -2  18   7        8.49       17.23      8.17 o
  -1  18   7       85.36       55.51      8.44 o
   0  18   7      401.40      428.46     16.70 o
   1  18   7       86.48       97.64     10.29 o
   2  18   7        8.77       13.65      7.11 o
   3  18   7       10.14        3.57      7.22 o
   4  18   7       70.12       49.92     11.09 o
   5  18   7       18.09       19.03      9.17 o
   6  18   7        1.58        0.77     12.57 o
  -5  19   7       18.43       34.09     15.97 o
  -4  19   7       12.94       32.33     12.56 o
  -3  19   7        0.76        8.06      9.25 o
  -2  19   7       16.90       14.13      8.74 o
  -1  19   7        0.03        0.00      6.41 o
   0  19   7       36.98       37.20      8.28 o
   1  19   7        0.02        4.96      6.69 o
   2  19   7       17.39       14.09      7.57 o
   3  19   7        0.71        0.00      7.10 o
   4  19   7       13.57        7.00      8.00 o
   5  19   7       18.74       20.96     13.01 o
  -4  20   7       15.89        4.23     11.66 o
  -3  20   7       15.11        7.92      9.91 o
  -2  20   7      208.60      180.45     19.02 o
  -1  20   7       17.12       19.37      8.58 o
   0  20   7       47.04       47.19      8.92 o
   1  20   7       17.39       29.58      8.48 o
   2  20   7      207.70      195.18     14.15 o
   3  20   7       14.65        4.94      8.15 o
   4  20   7       16.64       23.47     11.64 o
  -4  21   7       26.48        0.00     16.30 o
  -3  21   7       23.91        5.69     19.15 o
  -2  21   7       11.32        0.00      8.68 o
  -1  21   7       85.87      106.03     12.14 o
   0  21   7       16.07       11.70      8.17 o
   1  21   7       84.99       77.96     10.46 o
   2  21   7       11.77       30.41      9.02 o
   3  21   7       23.93       55.05     12.50 o
   4  21   7       27.25       32.72     14.35 o
  -3  22   7       31.63        9.42     17.98 o
  -2  22   7       21.69        2.15     12.87 o
  -1  22   7        2.85       18.16     12.28 o
   0  22   7        1.39        0.00      8.93 o
   1  22   7        2.86        2.01      9.75 o
   2  22   7       21.22       13.16     11.15 o
   3  22   7       32.17       24.64     13.25 o
  -1  23   7        5.60        0.00     13.17 o
   0  23   7       25.92       15.22     12.56 o
   1  23   7        5.37       12.00     11.08 o
   0   0   8     3245.20     3173.21     54.77 o
   1   0   8     6298.17     6358.47     78.69 o
   2   0   8     2320.25     2251.52     31.05 o
   3   0   8      216.85      273.80      8.85 o
   4   0   8       18.78       10.51      4.47 o
   5   0   8        3.89        3.14      4.92 o
   6   0   8      266.34      258.44     14.22 o
   7   0   8       26.08       26.70      7.97 o
   8   0   8      111.93      119.42     16.80 o
   9   0   8        0.72        7.11     10.77 o
  -9   1   8       13.97        8.91      9.56 o
  -8   1   8        3.72        9.75      8.27 o
  -7   1   8       81.51       97.44     11.05 o
  -6   1   8      219.40      236.30     13.99 o
  -5   1   8      216.27      193.08     11.73 o
  -4   1   8      480.90      509.65     13.34 o
  -3   1   8      639.86      642.41     13.63 o
  -2   1   8      596.71      607.64     11.18 o
  -1   1   8      310.03      291.48      7.02 o
   0   1   8     7734.81     7827.66     85.64 o
   1   1   8      311.28      279.83      9.71 o
   2   1   8      609.32      620.80     19.47 o
   3   1   8      627.29      631.25     14.79 o
   4   1   8      489.11      504.54     22.12 o
   5   1   8      209.16      202.01     11.79 o
   6   1   8      219.96      235.48     14.45 o
   7   1   8       82.25       81.78     10.49 o
   8   1   8        3.33        0.85      8.19 o
   9   1   8       14.05        6.78     13.94 o
  -9   2   8       51.25       83.03     14.53 o
  -8   2   8       66.33       44.25     14.45 o
  -7   2   8       15.20       24.30      8.66 o
  -6   2   8       63.72       60.35      8.68 o
  -5   2   8      127.98      127.89      9.93 o
  -4   2   8       12.96       13.27      4.05 o
  -3   2   8      812.38      824.44     13.93 o
  -2   2   8     2616.63     2560.32     31.67 o
  -1   2   8     3078.49     2974.92     34.59 o
   0   2   8        2.42        3.06      2.42 o
   1   2   8     3124.88     3090.15     47.83 o
   2   2   8     2657.58     2577.84     39.23 o
   3   2   8      787.82      810.67     17.04 o
   4   2   8       11.10        8.53      4.52 o
   5   2   8      129.34      139.29     10.03 o
   6   2   8       59.23       41.96      7.60 o
   7   2   8       15.24        5.21      7.08 o
   8   2   8       66.79       55.15     11.05 o
   9   2   8       51.53       98.24     35.00 o
  -9   3   8       13.52       26.73     13.28 o
  -8   3   8       19.54       29.62      9.54 o
  -7   3   8      273.26      320.63     17.20 o
  -6   3   8      321.39      281.34     15.06 o
  -5   3   8      100.54       94.07      8.96 o
  -4   3   8       68.20       70.87      7.79 o
  -3   3   8     4655.53     4571.36     45.69 o
  -2   3   8     1970.11     1905.98     21.91 o
  -1   3   8      303.76      307.97      9.92 o
   0   3   8     6087.79     6065.34     75.33 o
   1   3   8      309.73      328.92      9.60 o
   2   3   8     1943.96     1889.16     31.54 o
   3   3   8     4651.77     4665.97     58.19 o
   4   3   8       79.34       81.28      7.42 o
   5   3   8       97.23       98.03      8.76 o
   6   3   8      320.45      280.76     14.37 o
   7   3   8      274.50      321.40     18.83 o
   8   3   8       19.27       19.66     11.06 o
   9   3   8       13.27       23.84     14.60 o
  -9   4   8       27.83       31.75     15.63 o
  -8   4   8       44.10       39.27     12.94 o
  -7   4   8       43.82       46.89      9.37 o
  -6   4   8      256.16      266.51     14.94 o
  -5   4   8      154.80      163.73     12.00 o
  -4   4   8      809.69      888.66     18.71 o
  -3   4   8      238.99      227.73      6.58 o
  -2   4   8      763.59      741.80     12.61 o
  -1   4   8     1944.41     1863.94     25.78 o
   0   4   8     2561.80     2692.00     38.36 o
   1   4   8     1981.61     1941.48     28.09 o
   2   4   8      763.95      748.08     16.18 o
   3   4   8      247.54      250.08     10.72 o
   4   4   8      806.82      845.12     19.67 o
   5   4   8      153.86      154.60     10.47 o
   6   4   8      256.65      238.11     13.62 o
   7   4   8       44.50       58.25     10.43 o
   8   4   8       45.34       40.56     12.15 o
   9   4   8       27.78       32.41     14.45 o
  -9   5   8       25.94       65.44     22.91 o
  -8   5   8       17.99       11.88     14.61 o
  -7   5   8      121.87      137.21     13.89 o
  -6   5   8      338.95      313.78     17.54 o
  -5   5   8      323.40      315.92     15.42 o
  -4   5   8      196.11      179.60      9.37 o
  -3   5   8      547.97      550.07     10.20 o
  -2   5   8       59.99       61.07      3.84 o
  -1   5   8      191.38      213.83      7.52 o
   0   5   8       36.75       46.79      5.27 o
   1   5   8      195.71      206.14      8.39 o
   2   5   8       64.12       54.73      4.85 o
   3   5   8      547.85      555.18     13.74 o
   4   5   8      194.55      189.09      9.64 o
   5   5   8      327.55      327.51     15.83 o
   6   5   8      341.49      335.60     16.23 o
   7   5   8      121.75      123.43     13.67 o
   8   5   8       19.06       10.24      9.94 o
   9   5   8       25.90       39.57     14.74 o
  -9   6   8        5.66        0.00     16.57 o
  -8   6   8        8.77       13.71      9.88 o
  -7   6   8       33.73       27.66      9.54 o
  -6   6   8       28.36       25.83      8.04 o
  -5   6   8      331.49      343.19     14.75 o
  -4   6   8       25.90       30.29      5.21 o
  -3   6   8      368.65      351.33      8.62 o
  -2   6   8      119.49      109.83      6.11 o
  -1   6   8      220.21      213.04      8.61 o
   0   6   8      141.78      155.31      7.28 o
   1   6   8      221.47      209.42      7.61 o
   2   6   8      108.91       94.85      5.96 o
   3   6   8      365.57      375.21     12.09 o
   4   6   8       30.38       34.02      5.12 o
   5   6   8      323.04      286.90     23.62 o
   6   6   8       29.39       32.12      8.84 o
   7   6   8       34.20       37.28     10.03 o
   8   6   8        9.16       23.73     10.51 o
   9   6   8        6.00       13.96     15.48 o
  -9   7   8        7.53        5.46     19.16 o
  -8   7   8        2.06        8.86      9.83 o
  -7   7   8       12.15       22.80      9.06 o
  -6   7   8       21.20       11.00      7.41 o
  -5   7   8      132.21      118.73      9.18 o
  -4   7   8      167.70      183.28     13.71 o
  -3   7   8     1817.85     1794.56     28.64 o
  -2   7   8      922.17      956.81     17.33 o
  -1   7   8     1113.34     1172.11     18.81 o
   0   7   8        6.10        2.72      2.66 o
   1   7   8     1124.86     1188.45     17.50 o
   2   7   8      909.46      896.06     17.55 o
   3   7   8     1845.26     1801.35     26.16 o
   4   7   8      168.79      178.99      9.63 o
   5   7   8      138.09      160.79     11.57 o
   6   7   8       20.57       12.31      8.41 o
   7   7   8       10.90        9.66      8.90 o
   8   7   8        2.40        1.89      9.97 o
   9   7   8        7.77        0.00     14.27 o
  -8   8   8       44.05       65.20     13.28 o
  -7   8   8       13.89        0.00      9.33 o
  -6   8   8       79.92       78.45     12.25 o
  -5   8   8       13.97        7.56      5.39 o
  -4   8   8       52.29       55.93      7.07 o
  -3   8   8      788.48      738.83     14.86 o
  -2   8   8       75.08       55.78      8.02 o
  -1   8   8      403.81      414.11     10.07 o
   0   8   8      245.75      260.86      8.44 o
   1   8   8      393.36      377.59      9.22 o
   2   8   8       72.08       81.26      5.65 o
   3   8   8      790.53      793.69     15.94 o
   4   8   8       52.11       52.01      6.49 o
   5   8   8       15.67        7.24      6.31 o
   6   8   8       80.74       78.18     11.29 o
   7   8   8       14.34       30.63      9.99 o
   8   8   8       44.01       46.81     12.59 o
  -8   9   8       13.15        4.26     11.47 o
  -7   9   8      140.80      114.42     15.24 o
  -6   9   8       43.57       56.24     11.10 o
  -5   9   8       80.50       76.88      8.73 o
  -4   9   8      143.75      138.64     12.34 o
  -3   9   8      512.01      545.13     13.12 o
  -2   9   8      374.86      385.93     10.65 o
  -1   9   8      331.98      309.86      9.02 o
   0   9   8      315.52      281.79      9.28 o
   1   9   8      333.21      297.25      9.17 o
   2   9   8      372.42      396.79     10.18 o
   3   9   8      521.46      517.11     14.69 o
   4   9   8      136.62      146.30     11.50 o
   5   9   8       78.61       71.37      9.79 o
   6   9   8       43.12       38.99      8.78 o
   7   9   8      139.85      124.74     13.41 o
   8   9   8       13.16       20.20     10.71 o
  -8  10   8       18.21       61.26     25.49 o
  -7  10   8       25.53       27.85     13.03 o
  -6  10   8       15.96       15.02      7.70 o
  -5  10   8      129.32      119.27     11.59 o
  -4  10   8      280.06      270.82     15.18 o
  -3  10   8      394.86      424.48     14.46 o
  -2  10   8      417.08      404.97     10.73 o
  -1  10   8     1077.18     1134.04     17.92 o
   0  10   8       62.45       62.49      4.90 o
   1  10   8     1079.75     1109.37     17.05 o
   2  10   8      420.38      404.53     11.72 o
   3  10   8      405.92      388.23     14.60 o
   4  10   8      280.13      270.58     17.35 o
   5  10   8      127.34      120.84     10.80 o
   6  10   8       16.32       10.20      7.77 o
   7  10   8       25.72       22.80      9.58 o
   8  10   8       18.34       27.77     12.27 o
  -8  11   8       30.37       27.31     26.85 o
  -7  11   8      125.11      113.96     18.48 o
  -6  11   8       51.87       54.62     10.12 o
  -5  11   8       25.41       29.96      8.18 o
  -4  11   8      313.45      327.70     14.60 o
  -3  11   8      120.41      129.62      9.06 o
  -2  11   8       62.98       53.92      5.39 o
  -1  11   8      207.65      222.28     10.00 o
   0  11   8       11.10        3.06      3.15 o
   1  11   8      208.54      214.73      8.20 o
   2  11   8       65.49       65.04      6.08 o
   3  11   8      124.19      128.97     12.24 o
   4  11   8      301.52      290.92     14.40 o
   5  11   8       26.48       46.19      8.21 o
   6  11   8       54.38       49.93      9.35 o
   7  11   8      124.18      135.00     13.35 o
   8  11   8       31.66       30.51     14.77 o
  -8  12   8        5.71       29.58     24.13 o
  -7  12   8       13.07       20.41     15.96 o
  -6  12   8        6.71       10.04      8.47 o
  -5  12   8        7.83        6.59      6.93 o
  -4  12   8       24.45        9.10      5.91 o
  -3  12   8      853.54      856.92     19.86 o
  -2  12   8      566.15      567.50     13.58 o
  -1  12   8       75.81       79.01      5.97 o
   0  12   8        4.25        3.22      3.60 o
   1  12   8       75.33       67.38      7.22 o
   2  12   8      578.05      622.44     16.26 o
   3  12   8      842.44      866.93     19.95 o
   4  12   8       22.40       16.57      6.97 o
   5  12   8        7.23        4.74      6.79 o
   6  12   8        7.02       16.45      8.02 o
   7  12   8       13.15        6.32      8.90 o
   8  12   8        5.41        4.24     14.12 o
  -7  13   8        7.53        7.00     13.05 o
  -6  13   8        1.62        0.00      7.24 o
  -5  13   8       81.04       91.75     12.76 o
  -4  13   8      173.24      216.97     13.47 o
  -3  13   8      600.32      602.67     17.70 o
  -2  13   8        5.17        3.78      4.24 o
  -1  13   8       24.81       22.33      4.61 o
   0  13   8        2.51        4.01      4.02 o
   1  13   8       25.30       28.88      5.63 o
   2  13   8        5.58        3.53      4.81 o
   3  13   8      610.05      609.09     17.67 o
   4  13   8      174.93      167.42     11.83 o
   5  13   8       78.24       89.02     10.64 o
   6  13   8        1.58        0.00      7.56 o
   7  13   8        6.96        1.45      9.62 o
  -7  14   8        7.63       19.18     15.26 o
  -6  14   8       36.15       24.77     11.02 o
  -5  14   8       30.10       13.11      9.55 o
  -4  14   8       44.49       40.82      8.12 o
  -3  14   8       49.95       60.88      8.05 o
  -2  14   8      123.22      136.42      9.21 o
  -1  14   8      198.85      190.00      8.93 o
   0  14   8      238.08      257.47     11.61 o
   1  14   8      193.81      188.87     10.79 o
   2  14   8      122.21      128.51      9.76 o
   3  14   8       50.40       53.27      8.12 o
   4  14   8       46.00       35.39      7.67 o
   5  14   8       29.30       16.49      7.36 o
   6  14   8       36.90       23.83      9.41 o
   7  14   8        7.56        8.41     12.64 o
  -7  15   8       63.74      118.37     32.36 o
  -6  15   8        5.84        6.12     10.81 o
  -5  15   8       17.94        5.96      9.30 o
  -4  15   8        5.32       21.91      7.75 o
  -3  15   8      118.81       91.79     11.12 o
  -2  15   8        5.64        3.58      5.39 o
  -1  15   8       25.40       21.66      5.35 o
   0  15   8       36.70       28.07      7.17 o
   1  15   8       25.33       23.35      6.13 o
   2  15   8        5.64        5.22      5.57 o
   3  15   8      125.72      104.60      9.74 o
   4  15   8        4.70       20.51      7.35 o
   5  15   8       15.93       17.51      7.92 o
   6  15   8        5.79        9.82      8.11 o
   7  15   8       62.72       50.35     18.00 o
  -6  16   8       35.08       19.38     12.96 o
  -5  16   8       46.73       51.85     12.79 o
  -4  16   8       38.93       35.36      9.09 o
  -3  16   8       25.51       24.78      7.71 o
  -2  16   8      109.78      113.62     10.24 o
  -1  16   8       54.65       38.18      6.81 o
   0  16   8       31.96       32.09      6.90 o
   1  16   8       53.04       40.23      7.28 o
   2  16   8      106.64      112.83     10.09 o
   3  16   8       26.76       22.43      7.33 o
   4  16   8       39.23       36.78      9.22 o
   5  16   8       47.28       48.69      9.74 o
   6  16   8       34.54       30.11      9.56 o
  -6  17   8        1.77        0.00     14.19 o
  -5  17   8        0.49        0.00      9.08 o
  -4  17   8      117.45      148.14     13.63 o
  -3  17   8       18.11        2.56      8.39 o
  -2  17   8        1.28        0.00      6.08 o
  -1  17   8       30.95       29.66      7.01 o
   0  17   8      349.12      307.14     15.35 o
   1  17   8       30.76       11.70      6.46 o
   2  17   8        1.10        1.72      6.32 o
   3  17   8       17.37        9.52      7.18 o
   4  17   8      120.37      135.89     12.02 o
   5  17   8        0.47        7.14      8.18 o
   6  17   8        2.12        0.00     11.50 o
  -5  18   8       42.97       23.28     17.77 o
  -4  18   8        3.93        8.71      9.86 o
  -3  18   8       51.27       59.46     12.94 o
  -2  18   8       90.55       91.67     16.14 o
  -1  18   8        4.23        4.70      7.26 o
   0  18   8       70.41       54.71      8.48 o
   1  18   8        4.17        0.00      6.00 o
   2  18   8       90.19      117.79     10.83 o
   3  18   8       50.07       52.91      9.31 o
   4  18   8        3.89        0.00      7.52 o
   5  18   8       42.64       29.95     10.67 o
  -5  19   8        1.93        0.00     16.60 o
  -4  19   8       84.15       84.41     14.99 o
  -3  19   8       39.92       29.42     15.23 o
  -2  19   8       48.47       48.92     12.30 o
  -1  19   8       14.84       19.83      8.51 o
   0  19   8        2.06        6.57      6.74 o
   1  19   8       14.93       13.74      7.16 o
   2  19   8       48.51       57.86      9.81 o
   3  19   8       38.83       28.74      8.86 o
   4  19   8       83.63       91.72     11.55 o
   5  19   8        2.07       15.53     13.12 o
  -4  20   8       13.21       34.42     15.78 o
  -3  20   8       22.40       36.39     13.07 o
  -2  20   8       64.66       73.83     11.87 o
  -1  20   8       14.52       13.89      8.53 o
   0  20   8        0.97        4.57      7.25 o
   1  20   8       15.85       13.92      7.79 o
   2  20   8       64.59       84.56     11.19 o
   3  20   8       23.24       31.45      9.45 o
   4  20   8       13.89       19.66     11.55 o
  -3  21   8       22.30       29.74     15.77 o
  -2  21   8       14.76       15.31      9.43 o
  -1  21   8        3.11        8.80      8.99 o
   0  21   8       26.70       18.78     10.57 o
   1  21   8        3.10        5.31      7.89 o
   2  21   8       14.67       10.42      8.95 o
   3  21   8       21.18       16.28     11.46 o
  -2  22   8        9.67        7.77     12.35 o
  -1  22   8       61.63       61.21     15.25 o
   0  22   8        8.68       10.37     10.95 o
   1  22   8       61.04       59.37     12.06 o
   2  22   8        9.71        0.00      9.97 o
   1   0   9      120.51      139.90      6.27 o
   2   0   9      508.93      511.35     11.13 o
   3   0   9     1123.86     1098.96     26.85 o
   4   0   9       51.52       51.91      6.51 o
   5   0   9       70.55       52.82     10.24 o
   6   0   9       13.77        2.91      8.57 o
   7   0   9      288.76      244.69     15.72 o
   8   0   9       29.86       30.45      9.61 o
   9   0   9      104.33       89.39     16.52 o
  -9   1   9       49.46       83.83     19.11 o
  -8   1   9        1.32        0.00      7.75 o
  -7   1   9      107.49      105.63     11.40 o
  -6   1   9       79.80       83.47      9.68 o
  -5   1   9       22.47       26.55      6.30 o
  -4   1   9      480.30      471.22     16.84 o
  -3   1   9      731.69      702.69     14.64 o
  -2   1   9      230.84      215.44      6.40 o
  -1   1   9      320.25      364.35      8.44 o
   0   1   9      530.35      534.56     11.46 o
   1   1   9      343.17      385.13     16.23 o
   2   1   9      222.55      190.02      9.75 o
   3   1   9      726.64      706.82     17.33 o
   4   1   9      469.47      446.00     14.85 o
   5   1   9       23.74       13.17      5.66 o
   6   1   9       79.06       75.34     13.29 o
   7   1   9      109.14      104.64     11.36 o
   8   1   9        1.59        2.39      9.41 o
   9   1   9       48.94       90.49     19.49 o
  -9   2   9       34.65       32.43     12.69 o
  -8   2   9       35.32       18.24      9.16 o
  -7   2   9       10.48       15.67      7.44 o
  -6   2   9      321.02      331.14     16.11 o
  -5   2   9       88.91       85.22      8.73 o
  -4   2   9      268.14      259.74     12.55 o
  -3   2   9     1017.43     1015.98     18.58 o
  -2   2   9      625.57      612.86     10.02 o
  -1   2   9      874.35      868.93     14.31 o
   0   2   9     1222.70     1063.66     17.67 o
   1   2   9      872.05      871.65     20.49 o
   2   2   9      653.42      648.32     16.49 o
   3   2   9     1039.53     1035.37     20.93 o
   4   2   9      282.56      260.53     11.96 o
   5   2   9       94.45      102.15     10.08 o
   6   2   9      321.90      336.18     23.14 o
   7   2   9       10.75        1.62      7.17 o
   8   2   9       35.61       40.59     11.15 o
   9   2   9       34.66       25.09     16.58 o
  -9   3   9       43.48       33.45     16.61 o
  -8   3   9        7.01        8.61      8.25 o
  -7   3   9       37.10       33.64      8.98 o
  -6   3   9       41.59       46.63      8.29 o
  -5   3   9       83.24       84.57      8.83 o
  -4   3   9      113.02      124.72      9.38 o
  -3   3   9     2052.21     2022.78     29.43 o
  -2   3   9     1119.30     1018.85     14.39 o
  -1   3   9       79.36       76.62      7.38 o
   0   3   9      966.62      953.64     18.30 o
   1   3   9       81.85       73.65      5.62 o
   2   3   9     1102.98      990.33     19.20 o
   3   3   9     2054.60     2016.15     32.04 o
   4   3   9      116.25      134.40      9.31 o
   5   3   9       81.99       69.49      8.29 o
   6   3   9       40.84       49.65     10.62 o
   7   3   9       37.18       38.02      9.40 o
   8   3   9        6.46        0.00      9.63 o
   9   3   9       44.53       62.94     18.85 o
  -9   4   9        2.23        7.07     14.82 o
  -8   4   9        7.73        5.07      9.28 o
  -7   4   9        2.61       11.79      7.89 o
  -6   4   9       61.76       78.25      9.60 o
  -5   4   9      218.35      238.55     14.71 o
  -4   4   9      803.78      784.82     21.38 o
  -3   4   9      355.63      368.52     11.16 o
  -2   4   9     1056.64     1097.25     21.06 o
  -1   4   9      136.60      135.86      5.54 o
   0   4   9       80.82       98.80      7.73 o
   1   4   9      141.31      147.12      7.53 o
   2   4   9     1026.19     1084.35     19.99 o
   3   4   9      343.52      350.92     12.40 o
   4   4   9      790.49      779.18     31.55 o
   5   4   9      218.44      216.11     12.28 o
   6   4   9       60.87       48.78      8.59 o
   7   4   9        2.74        0.00      7.39 o
   8   4   9        7.30       25.64     12.25 o
   9   4   9        2.22        0.00     15.24 o
  -9   5   9       53.86       86.93     27.68 o
  -8   5   9       39.49       33.61     11.93 o
  -7   5   9       73.74       51.59     10.24 o
  -6   5   9       40.98       44.30      9.49 o
  -5   5   9        8.98        2.65      6.21 o
  -4   5   9      114.25      111.99      8.56 o
  -3   5   9      523.82      558.79     13.49 o
  -2   5   9      785.46      774.35     16.72 o
  -1   5   9     1417.69     1317.14     18.33 o
   0   5   9      153.41      176.25      7.70 o
   1   5   9     1440.17     1357.05     22.05 o
   2   5   9      793.82      799.76     14.98 o
   3   5   9      514.95      531.16     13.98 o
   4   5   9      109.94      107.57      8.05 o
   5   5   9        9.58       11.76      5.29 o
   6   5   9       40.49       48.81      8.84 o
   7   5   9       72.23       51.09     11.05 o
   8   5   9       38.71       10.99     11.23 o
   9   5   9       54.34       44.02     17.88 o
  -8   6   9        4.07        0.00      8.40 o
  -7   6   9        6.59       13.85      8.89 o
  -6   6   9       13.37       12.17      7.08 o
  -5   6   9       85.84       82.81     10.04 o
  -4   6   9      151.52      153.63      9.03 o
  -3   6   9     1900.31     1932.82     28.34 o
  -2   6   9       28.99       24.80      3.42 o
  -1   6   9      162.17      168.53      7.34 o
   0   6   9       60.50       58.86      4.61 o
   1   6   9      157.61      150.59      7.02 o
   2   6   9       32.03       32.98      4.42 o
   3   6   9     1862.46     1958.16     28.04 o
   4   6   9      151.41      131.42      8.83 o
   5   6   9       90.62       99.39      9.69 o
   6   6   9       13.58       18.38      8.41 o
   7   6   9        5.99        7.73      8.76 o
   8   6   9        4.26       19.15     10.84 o
  -8   7   9        2.26       15.18     10.14 o
  -7   7   9       64.51       44.53     12.33 o
  -6   7   9       48.78       49.19      9.27 o
  -5   7   9       47.57       35.16      7.84 o
  -4   7   9       57.31       60.09      7.20 o
  -3   7   9      286.88      291.78     10.62 o
  -2   7   9       38.53       25.89      5.09 o
  -1   7   9     1874.93     1732.28     26.64 o
   0   7   9      321.48      346.88      9.01 o
   1   7   9     1867.50     1745.05     23.02 o
   2   7   9       39.20       35.27      4.57 o
   3   7   9      279.41      258.04     10.84 o
   4   7   9       55.34       43.13      6.45 o
   5   7   9       47.88       40.82      8.40 o
   6   7   9       49.90       29.73     12.48 o
   7   7   9       65.74       52.74     11.79 o
   8   7   9        2.46        2.00     10.47 o
  -8   8   9       35.04       35.70     11.31 o
  -7   8   9       58.52       49.59     11.20 o
  -6   8   9       76.36       69.01     15.48 o
  -5   8   9      168.89      173.32     13.09 o
  -4   8   9       96.10       91.37     11.05 o
  -3   8   9     1102.75     1113.71     22.71 o
  -2   8   9      152.55      151.65      6.61 o
  -1   8   9      584.30      640.31     12.98 o
   0   8   9     2606.16     2621.84     30.55 o
   1   8   9      584.70      648.07     12.17 o
   2   8   9      142.26      127.23      7.41 o
   3   8   9     1113.53     1113.68     23.71 o
   4   8   9       99.56      112.52      9.09 o
   5   8   9      170.16      155.15     12.30 o
   6   8   9       77.27       43.27     11.97 o
   7   8   9       59.07       57.31     12.09 o
   8   8   9       35.06       31.81     12.10 o
  -8   9   9        8.27        0.00     15.96 o
  -7   9   9        1.85       10.56     10.57 o
  -6   9   9       49.10       53.66     11.42 o
  -5   9   9       23.79       23.78      6.38 o
  -4   9   9       15.10       19.08      6.21 o
  -3   9   9      167.90      173.95      9.29 o
  -2   9   9      460.33      460.00     13.06 o
  -1   9   9      146.70      149.46      7.07 o
   0   9   9      203.19      224.48      9.22 o
   1   9   9      150.40      152.03      6.86 o
   2   9   9      463.31      450.91     11.13 o
   3   9   9      167.91      142.78      8.92 o
   4   9   9       14.95       18.88      6.63 o
   5   9   9       23.15       25.44      7.50 o
   6   9   9       48.97       29.68      8.69 o
   7   9   9        1.83        2.56      8.48 o
   8   9   9        8.55        0.00     10.67 o
  -8  10   9       11.08       22.54     21.69 o
  -7  10   9       24.06       26.97     12.99 o
  -6  10   9       34.69       13.03     13.91 o
  -5  10   9       11.05       12.14      7.05 o
  -4  10   9      485.09      506.98     20.95 o
  -3  10   9      209.88      224.29     12.32 o
  -2  10   9      194.17      196.27      8.83 o
  -1  10   9      262.48      277.48      9.23 o
   0  10   9       92.47       84.62      5.62 o
   1  10   9      262.39      253.12      9.20 o
   2  10   9      188.82      189.64      8.93 o
   3  10   9      214.58      228.27     10.92 o
   4  10   9      472.06      489.97     22.28 o
   5  10   9       10.84       13.90      6.75 o
   6  10   9       34.19       30.31      9.09 o
   7  10   9       24.12       23.19      9.96 o
   8  10   9       10.88        3.87     14.92 o
  -8  11   9       11.32        0.00     22.03 o
  -7  11   9        7.40        0.00     11.74 o
  -6  11   9       16.40        0.00      9.38 o
  -5  11   9        9.09       10.25      7.21 o
  -4  11   9       55.70       69.96     10.91 o
  -3  11   9      637.22      645.60     29.58 o
  -2  11   9       59.98       65.59      6.22 o
  -1  11   9       12.77       13.95      3.82 o
   0  11   9      330.85      340.57      9.92 o
   1  11   9       13.56       11.37      4.00 o
   2  11   9       64.69       55.07      5.85 o
   3  11   9      631.21      619.72     17.25 o
   4  11   9       54.39       48.35      8.07 o
   5  11   9        9.86       10.24      6.42 o
   6  11   9       16.91       24.67      8.75 o
   7  11   9        7.58        5.88      8.55 o
   8  11   9       11.41        0.00     13.82 o
  -7  12   9       12.31       23.80     14.38 o
  -6  12   9        0.21        0.00     10.73 o
  -5  12   9        7.42        0.77      6.97 o
  -4  12   9      178.92      182.57     15.36 o
  -3  12   9       64.13       68.61      8.34 o
  -2  12   9       25.34       20.09      5.10 o
  -1  12   9        0.08        0.39      3.87 o
   0  12   9      191.90      187.23      9.51 o
   1  12   9        0.22        1.39      4.07 o
   2  12   9       25.19       22.41      5.87 o
   3  12   9       65.05       48.63      7.93 o
   4  12   9      180.21      173.38     12.33 o
   5  12   9        6.23        1.01      7.00 o
   6  12   9        0.15        2.38      7.87 o
   7  12   9       12.46        9.47      9.29 o
  -7  13   9        1.58       11.14     15.88 o
  -6  13   9        7.55        0.00      9.21 o
  -5  13   9       87.12      103.31     24.54 o
  -4  13   9       82.97       75.89     15.33 o
  -3  13   9      141.44      140.07     11.26 o
  -2  13   9      159.90      166.96      9.74 o
  -1  13   9      107.84      106.70      7.54 o
   0  13   9      102.69      122.73     10.93 o
   1  13   9      105.55       94.67      8.43 o
   2  13   9      157.60      144.38     10.02 o
   3  13   9      145.27      173.84     11.26 o
   4  13   9       81.42       88.47      9.45 o
   5  13   9       87.46      117.96     12.19 o
   6  13   9        7.17        5.34      8.23 o
   7  13   9        1.73        0.00      9.52 o
  -7  14   9        4.87       20.95     23.50 o
  -6  14   9       26.29       33.33     14.63 o
  -5  14   9      153.43      175.22     17.27 o
  -4  14   9       54.59       42.64     10.71 o
  -3  14   9       43.01       42.66      8.12 o
  -2  14   9       26.08       21.46      5.75 o
  -1  14   9       20.20       28.77      5.76 o
   0  14   9        0.30        3.50      4.39 o
   1  14   9       19.54       13.32      5.51 o
   2  14   9       27.45       22.32      6.23 o
   3  14   9       41.59       24.29      6.74 o
   4  14   9       53.55       48.90      8.29 o
   5  14   9      153.57      159.39     15.78 o
   6  14   9       26.68       33.41      9.88 o
   7  14   9        4.50       13.66     15.13 o
  -6  15   9       29.23       23.80     12.41 o
  -5  15   9       28.37       24.03     10.21 o
  -4  15   9        2.98       12.43      8.72 o
  -3  15   9       50.50       47.74      8.63 o
  -2  15   9        9.94       12.17      5.73 o
  -1  15   9       54.40       46.54      8.28 o
   0  15   9       31.98       27.45      6.21 o
   1  15   9       50.92       56.03      7.78 o
   2  15   9       11.13        4.21      5.96 o
   3  15   9       48.95       43.31      7.76 o
   4  15   9        3.31        3.04      6.99 o
   5  15   9       29.44       31.09      8.85 o
   6  15   9       28.58       26.28      9.26 o
  -6  16   9      106.84       64.68     19.23 o
  -5  16   9       26.89       22.45     11.63 o
  -4  16   9       61.62      107.35     12.87 o
  -3  16   9      126.10      132.14     12.08 o
  -2  16   9      141.71      146.47     13.65 o
  -1  16   9       25.05       21.79      8.82 o
   0  16   9       10.24        6.78      5.68 o
   1  16   9       24.63       17.61      6.62 o
   2  16   9      143.59      153.51     15.91 o
   3  16   9      126.96      142.81     11.50 o
   4  16   9       58.18       50.84      9.02 o
   5  16   9       26.79       28.88      8.99 o
   6  16   9      107.79      121.79     16.04 o
  -6  17   9       29.39       48.00     16.50 o
  -5  17   9        4.99        0.00     10.12 o
  -4  17   9       13.14       10.31     10.35 o
  -3  17   9       38.13       37.76     11.04 o
  -2  17   9        0.83        7.33      7.19 o
  -1  17   9       37.71       22.21      7.80 o
   0  17   9      209.66      205.50     12.25 o
   1  17   9       37.57       25.69      7.30 o
   2  17   9        1.06       11.76      6.84 o
   3  17   9       38.00       29.10      8.16 o
   4  17   9       13.13       11.91      7.59 o
   5  17   9        5.43        8.30      8.38 o
   6  17   9       29.40       22.28     13.71 o
  -5  18   9       18.37       30.06     13.45 o
  -4  18   9       28.09       26.41     13.69 o
  -3  18   9       22.89       31.46     10.63 o
  -2  18   9       38.50       37.35     10.99 o
  -1  18   9      108.81       89.39     11.26 o
   0  18   9       14.61       15.65      6.94 o
   1  18   9      107.57       86.27      9.74 o
   2  18   9       40.15       41.74      8.31 o
   3  18   9       23.36       28.29      8.44 o
   4  18   9       27.84       47.38     11.59 o
   5  18   9       17.83       23.29     11.51 o
  -5  19   9       29.72        0.00     21.18 o
  -4  19   9        6.86       19.20     13.33 o
  -3  19   9       21.80       30.00     12.11 o
  -2  19   9       21.50       18.23      9.38 o
  -1  19   9       18.47       16.35      8.79 o
   0  19   9        6.34        9.78      7.83 o
   1  19   9       17.61       16.30      7.48 o
   2  19   9       21.32       25.05      8.14 o
   3  19   9       21.58       11.68      8.24 o
   4  19   9        7.00       10.63     10.58 o
   5  19   9       29.48       44.97     14.22 o
  -4  20   9       12.94       38.46     19.11 o
  -3  20   9       23.46       20.20     12.28 o
  -2  20   9       40.17       27.21     11.29 o
  -1  20   9        1.47        9.96      9.12 o
   0  20   9        0.14        0.00      8.37 o
   1  20   9        1.44        0.00      7.31 o
   2  20   9       40.69       32.88      8.97 o
   3  20   9       24.20       17.54     10.61 o
   4  20   9       12.94        4.09     12.14 o
  -3  21   9        5.63       13.99     15.04 o
  -2  21   9       40.39       37.92     13.66 o
  -1  21   9       14.15       18.78      9.94 o
   0  21   9       30.28       21.56     10.38 o
   1  21   9       14.56       12.28      8.21 o
   2  21   9       39.59       65.46     12.15 o
   3  21   9        5.40        0.00     11.01 o
  -2  22   9        3.74       11.61     22.80 o
  -1  22   9        0.87        0.00     11.91 o
   0  22   9       38.86       22.25     13.79 o
   1  22   9        0.88        2.62     11.83 o
   2  22   9        3.57        0.00     11.07 o
   0   0  10     1896.78     1804.83     36.91 o
   1   0  10      270.69      247.99     16.90 o
   2   0  10      155.14      158.06      7.01 o
   3   0  10       64.96       56.82      6.52 o
   4   0  10        1.64        0.19      4.47 o
   5   0  10        0.99        0.00      5.13 o
   6   0  10       15.14        9.33      7.66 o
   7   0  10      381.63      367.58     18.62 o
   8   0  10        1.99        2.31      8.86 o
   9   0  10      195.38      255.85     26.93 o
  -9   1  10       29.99       40.23     17.75 o
  -8   1  10       38.01       36.45     10.59 o
  -7   1  10       82.40       90.22     11.24 o
  -6   1  10      246.18      259.03     15.02 o
  -5   1  10      320.51      334.31     24.81 o
  -4   1  10       33.39       29.59      5.92 o
  -3   1  10     1060.50     1113.71     22.67 o
  -2   1  10     1210.97     1272.90     19.66 o
  -1   1  10     1419.51     1641.41     22.38 o
   0   1  10     4371.99     4426.35     53.20 o
   1   1  10     1430.37     1642.46     26.70 o
   2   1  10     1211.70     1274.54     19.59 o
   3   1  10     1096.09     1158.26     22.77 o
   4   1  10       34.89       31.97      6.04 o
   5   1  10      323.48      358.68     19.15 o
   6   1  10      242.81      238.63     14.43 o
   7   1  10       85.38       60.87     12.57 o
   8   1  10       38.92       29.04     13.59 o
   9   1  10       30.00       20.93     20.10 o
  -9   2  10       44.27       93.63     18.97 o
  -8   2  10       84.57       81.93     12.20 o
  -7   2  10      335.00      336.98     18.08 o
  -6   2  10       85.45       70.96     11.48 o
  -5   2  10      142.53      124.54     10.34 o
  -4   2  10        7.11        1.26      4.54 o
  -3   2  10      626.94      664.55     16.93 o
  -2   2  10     2284.91     2259.72     25.33 o
  -1   2  10      815.31      889.33     14.26 o
   0   2  10       72.83       73.24      5.35 o
   1   2  10      799.21      910.72     20.90 o
   2   2  10     2269.33     2265.56     33.54 o
   3   2  10      629.25      646.56     19.05 o
   4   2  10        6.14        3.87      4.73 o
   5   2  10      144.39      121.38     10.18 o
   6   2  10       85.27       84.93      9.92 o
   7   2  10      337.82      349.98     17.87 o
   8   2  10       85.56       84.17     13.32 o
   9   2  10       43.94       35.14     20.56 o
  -9   3  10       15.30       18.78     17.33 o
  -8   3  10       55.62       53.74     11.42 o
  -7   3  10      256.70      260.89     16.68 o
  -6   3  10      226.56      222.58     22.71 o
  -5   3  10       98.31       95.36      9.55 o
  -4   3  10      495.10      507.77     22.80 o
  -3   3  10       68.22       59.50      7.05 o
  -2   3  10      757.04      748.56     12.32 o
  -1   3  10     2692.30     2867.99     34.06 o
   0   3  10     7025.71     7144.18     89.15 o
   1   3  10     2671.59     2891.84     36.36 o
   2   3  10      787.10      811.07     17.31 o
   3   3  10       67.15       66.91      6.81 o
   4   3  10      481.68      474.44     15.88 o
   5   3  10      103.51      102.75     11.86 o
   6   3  10      229.24      238.16     14.46 o
   7   3  10      250.78      256.33     18.38 o
   8   3  10       54.33       39.11     17.92 o
   9   3  10       15.35        6.00     18.54 o
  -9   4  10        1.49        2.04     28.13 o
  -8   4  10       44.47       48.22     11.71 o
  -7   4  10        5.20        0.00      7.44 o
  -6   4  10       21.43       20.36      7.59 o
  -5   4  10       81.80       80.39      9.26 o
  -4   4  10       32.28       38.06      6.69 o
  -3   4  10      342.98      374.74     12.85 o
  -2   4  10      597.72      553.65     11.14 o
  -1   4  10     1416.45     1446.33     19.09 o
   0   4  10      267.44      276.10     10.11 o
   1   4  10     1397.96     1388.91     22.61 o
   2   4  10      596.91      550.73     16.91 o
   3   4  10      334.70      344.50     12.77 o
   4   4  10       33.62       23.76      6.88 o
   5   4  10       82.77       75.42     11.00 o
   6   4  10       21.01       18.00      7.36 o
   7   4  10        4.54        0.00      7.82 o
   8   4  10       43.80       46.58     13.43 o
   9   4  10        1.78        0.30     17.60 o
  -8   5  10        2.51        3.06      9.60 o
  -7   5  10       99.69       68.98     11.54 o
  -6   5  10       92.24       63.59     11.37 o
  -5   5  10       41.89       15.76      7.02 o
  -4   5  10      854.88      792.67     22.60 o
  -3   5  10     1212.90     1223.22     24.02 o
  -2   5  10       65.71       74.46      5.41 o
  -1   5  10       35.72       36.53      3.73 o
   0   5  10     1122.68     1108.31     19.85 o
   1   5  10       33.80       45.09      5.26 o
   2   5  10       70.57       71.40      5.74 o
   3   5  10     1236.88     1236.90     22.52 o
   4   5  10      856.09      817.06     19.95 o
   5   5  10       46.50       39.82      6.82 o
   6   5  10       92.91       78.66     10.15 o
   7   5  10       96.38       61.75     14.72 o
   8   5  10        2.65       10.51     10.52 o
  -8   6  10        4.94        0.00      8.91 o
  -7   6  10       40.15       44.19     14.71 o
  -6   6  10       53.09       75.81     10.98 o
  -5   6  10      165.96      171.90     13.45 o
  -4   6  10      347.74      360.54     14.40 o
  -3   6  10      334.86      304.20     11.90 o
  -2   6  10       15.01       10.92      3.78 o
  -1   6  10      458.54      449.60     11.49 o
   0   6  10     1218.97     1262.98     19.14 o
   1   6  10      478.65      441.60     11.82 o
   2   6  10       13.99       16.86      3.99 o
   3   6  10      336.54      316.88     11.02 o
   4   6  10      345.07      357.78     13.56 o
   5   6  10      165.08      170.26     12.41 o
   6   6  10       54.42       47.25     10.39 o
   7   6  10       38.38       32.52     10.54 o
   8   6  10        4.65        0.00     12.63 o
  -8   7  10       21.64       27.05     11.16 o
  -7   7  10       28.95       19.83      9.94 o
  -6   7  10       44.72       30.82      8.70 o
  -5   7  10      109.45      111.66     11.53 o
  -4   7  10       86.21       98.19      9.80 o
  -3   7  10      854.75      852.44     27.92 o
  -2   7  10      106.93      111.54      6.54 o
  -1   7  10        1.81        4.31      2.81 o
   0   7  10     1493.76     1525.84     20.84 o
   1   7  10        2.07        1.42      2.99 o
   2   7  10      113.71      105.94      9.08 o
   3   7  10      838.09      877.56     17.71 o
   4   7  10       88.63       78.94      9.77 o
   5   7  10      103.12      109.31     12.32 o
   6   7  10       45.14       35.59     10.21 o
   7   7  10       29.41       27.88     11.12 o
   8   7  10       21.79       21.38     11.33 o
  -8   8  10       86.05      101.65     18.87 o
  -7   8  10       30.43       30.99     10.14 o
  -6   8  10        7.58       12.18     10.08 o
  -5   8  10       17.47       16.75      7.93 o
  -4   8  10      155.20      157.10     10.50 o
  -3   8  10      119.74      108.58      7.85 o
  -2   8  10      352.71      358.75     10.48 o
  -1   8  10       39.13       37.62      4.43 o
   0   8  10       19.72        8.85      3.46 o
   1   8  10       39.97       34.59      4.27 o
   2   8  10      349.02      351.72     10.61 o
   3   8  10      116.58      108.01      8.68 o
   4   8  10      159.35      145.06     10.49 o
   5   8  10       18.16        0.00      6.26 o
   6   8  10        7.85        9.01      8.45 o
   7   8  10       30.87       17.79     18.43 o
   8   8  10       85.20       69.06     22.70 o
  -8   9  10        4.36        9.76     16.67 o
  -7   9  10       37.05       43.63     12.74 o
  -6   9  10        3.86        0.00      7.69 o
  -5   9  10        6.47        2.14      7.34 o
  -4   9  10      438.75      458.78     24.56 o
  -3   9  10      475.71      486.01     17.82 o
  -2   9  10       28.49       31.16      5.08 o
  -1   9  10      118.50      116.27      6.50 o
   0   9  10       31.76       27.82      4.39 o
   1   9  10      115.22       94.72      6.06 o
   2   9  10       23.69       24.61      4.02 o
   3   9  10      481.56      480.86     14.60 o
   4   9  10      438.39      460.60     18.35 o
   5   9  10        5.63        3.83      6.95 o
   6   9  10        3.97        0.73      7.40 o
   7   9  10       35.86       48.93     10.91 o
   8   9  10        4.15       28.13     18.07 o
  -8  10  10       15.05        9.03     22.37 o
  -7  10  10        8.11        3.86     11.78 o
  -6  10  10       20.07        7.37     10.80 o
  -5  10  10       30.46       15.12     10.03 o
  -4  10  10        9.37        8.84      6.22 o
  -3  10  10      215.18      216.47     17.43 o
  -2  10  10      196.99      185.97     17.29 o
  -1  10  10      230.91      216.82      8.53 o
   0  10  10       86.70       84.34      6.03 o
   1  10  10      239.64      255.95      8.83 o
   2  10  10      193.80      222.85      9.71 o
   3  10  10      217.62      213.06     10.93 o
   4  10  10        9.67        0.00      5.51 o
   5  10  10       31.08       36.34      7.83 o
   6  10  10       19.88       13.61      8.40 o
   7  10  10        7.59        0.00      9.78 o
   8  10  10       15.22       32.94     22.31 o
  -7  11  10        0.12       10.17     13.08 o
  -6  11  10       21.31       21.26     13.82 o
  -5  11  10       13.28       21.30      8.73 o
  -4  11  10      504.06      565.56     20.97 o
  -3  11  10      238.61      270.15     13.65 o
  -2  11  10       75.16       69.65      7.90 o
  -1  11  10      114.74      128.62      7.41 o
   0  11  10       71.80       89.12      6.59 o
   1  11  10      119.52      142.75      9.84 o
   2  11  10       77.95       85.17      7.17 o
   3  11  10      237.72      257.79     12.43 o
   4  11  10      514.91      574.95     19.78 o
   5  11  10       13.75        9.41      6.93 o
   6  11  10       21.58       18.63      8.83 o
   7  11  10        0.19        0.00      8.74 o
  -7  12  10       19.75       29.53     14.90 o
  -6  12  10        3.76        0.00     10.23 o
  -5  12  10      141.40      146.02     13.89 o
  -4  12  10      401.52      428.52     26.16 o
  -3  12  10       22.75       11.17      7.35 o
  -2  12  10       22.77       15.00      5.30 o
  -1  12  10      260.20      257.09     11.00 o
   0  12  10        8.63        3.41      4.03 o
   1  12  10      259.77      269.41     10.69 o
   2  12  10       24.78       21.84      5.90 o
   3  12  10       21.26       14.91      6.11 o
   4  12  10      400.30      466.57     18.54 o
   5  12  10      140.87      136.54     12.13 o
   6  12  10        3.63        0.00      7.87 o
   7  12  10       19.05       13.64      9.74 o
  -7  13  10       19.24       24.53     23.33 o
  -6  13  10       16.11       15.75     16.72 o
  -5  13  10       41.54       19.93     10.50 o
  -4  13  10      773.77      781.76     28.16 o
  -3  13  10      912.83      938.75     23.79 o
  -2  13  10       28.03       23.21      5.71 o
  -1  13  10       63.21       51.41      6.56 o
   0  13  10       67.09       60.60      6.47 o
   1  13  10       64.31       51.49      6.82 o
   2  13  10       28.21       27.32      6.18 o
   3  13  10      902.90      960.37     22.16 o
   4  13  10      772.26      807.73     21.79 o
   5  13  10       44.00       26.45      8.83 o
   6  13  10       15.09       11.79      9.19 o
   7  13  10       19.43       13.47     15.22 o
  -7  14  10        1.08       22.31     25.26 o
  -6  14  10      113.14      176.16     49.82 o
  -5  14  10       58.66       45.46     11.48 o
  -4  14  10      137.68      111.01     13.34 o
  -3  14  10       31.76       28.38      7.55 o
  -2  14  10      277.92      252.14     11.96 o
  -1  14  10      105.87      112.11      9.75 o
   0  14  10      152.63      181.34     10.48 o
   1  14  10      104.97       98.22      9.81 o
   2  14  10      275.24      261.03     13.06 o
   3  14  10       33.80       45.73      7.80 o
   4  14  10      140.82      147.26     11.67 o
   5  14  10       59.50       48.67      9.21 o
   6  14  10      114.93      116.31     13.31 o
   7  14  10        1.03        0.00     13.45 o
  -6  15  10        4.75        1.59     17.60 o
  -5  15  10       97.65       74.18     14.32 o
  -4  15  10      279.09      276.52     22.46 o
  -3  15  10       36.23       35.29      8.33 o
  -2  15  10      126.99      127.02      9.69 o
  -1  15  10       33.99       29.41      8.54 o
   0  15  10      117.82      116.41     10.67 o
   1  15  10       34.18       37.86      7.17 o
   2  15  10      121.89      141.56     10.94 o
   3  15  10       38.32       48.01      8.30 o
   4  15  10      284.23      268.96     15.99 o
   5  15  10       98.17      101.83     15.51 o
   6  15  10        4.73        0.00      9.58 o
  -6  16  10       83.39      139.17     85.19 o
  -5  16  10       91.01       92.32     14.66 o
  -4  16  10       93.85      120.65     24.04 o
  -3  16  10       43.66       38.54      8.89 o
  -2  16  10      273.28      309.85     17.92 o
  -1  16  10       93.16       96.87     11.10 o
   0  16  10       25.44       16.19      7.04 o
   1  16  10       90.87       85.19      9.18 o
   2  16  10      272.47      306.28     15.05 o
   3  16  10       44.46       48.80      8.65 o
   4  16  10       94.59      108.77     11.52 o
   5  16  10       90.59       86.14     13.25 o
   6  16  10       83.52       89.32     16.69 o
  -5  17  10       16.27       11.59     11.48 o
  -4  17  10       77.57       82.07     14.52 o
  -3  17  10       39.43       33.79      9.95 o
  -2  17  10      185.62      171.45     17.11 o
  -1  17  10       16.90       19.04      9.14 o
   0  17  10        0.31        0.00      7.16 o
   1  17  10       15.53        9.10      6.87 o
   2  17  10      183.35      180.49     13.16 o
   3  17  10       38.71       32.11      8.27 o
   4  17  10       74.35       72.38     11.49 o
   5  17  10       17.08        7.92     10.60 o
  -5  18  10        1.45        1.09     14.97 o
  -4  18  10        9.73       10.71     11.53 o
  -3  18  10        2.30        4.27      9.79 o
  -2  18  10       12.38       21.13     10.31 o
  -1  18  10       16.60       17.87      8.50 o
   0  18  10       27.49       17.89     12.24 o
   1  18  10       15.59       16.73      7.39 o
   2  18  10       13.17        5.82      6.96 o
   3  18  10        2.65        1.29      7.55 o
   4  18  10        9.76        4.68      8.21 o
   5  18  10        1.38       11.52     11.86 o
  -4  19  10        1.02        8.88     15.80 o
  -3  19  10       11.13        1.72     16.54 o
  -2  19  10        3.09        0.00      9.86 o
  -1  19  10        5.53        1.68      8.35 o
   0  19  10      111.91      116.89     16.02 o
   1  19  10        5.81       10.11      7.53 o
   2  19  10        2.98        0.00      7.48 o
   3  19  10       12.37       11.99      8.28 o
   4  19  10        0.91        6.36     11.10 o
  -4  20  10        9.88       60.07     27.02 o
  -3  20  10        5.50       22.64     11.61 o
  -2  20  10        1.44        8.11     10.64 o
  -1  20  10        3.21        0.00      8.81 o
   0  20  10       25.82        2.87      9.30 o
   1  20  10        3.43        0.40      8.29 o
   2  20  10        1.59        0.00      7.90 o
   3  20  10        5.40        5.76     10.09 o
   4  20  10        9.73       15.25     12.90 o
  -3  21  10        5.53        0.00     14.42 o
  -2  21  10        2.58       20.72     14.46 o
  -1  21  10       10.63       27.25     12.16 o
   0  21  10       10.75        0.74     11.22 o
   1  21  10       10.83        0.00     11.46 o
   2  21  10        2.59        0.00     10.11 o
   3  21  10        5.96        0.00     10.80 o
  -1  22  10        4.08        3.06     12.95 o
   0  22  10        8.33        0.00     18.74 o
   1  22  10        3.99        0.00     13.33 o
   1   0  11      105.52      109.39      6.41 o
   2   0  11      102.96      113.39      7.73 o
   3   0  11      644.35      678.36     21.72 o
   4   0  11      792.32      884.45     26.89 o
   5   0  11       28.69       21.64      6.78 o
   6   0  11      398.44      376.69     17.68 o
   7   0  11      300.49      318.88     17.86 o
   8   0  11      114.97      129.80     14.16 o
  -8   1  11       39.47       27.16     10.17 o
  -7   1  11       22.88        5.80      7.93 o
  -6   1  11        4.68        9.65      6.96 o
  -5   1  11       40.05       45.51      7.84 o
  -4   1  11      178.75      171.67     13.24 o
  -3   1  11      340.72      302.76     17.12 o
  -2   1  11      455.29      476.32     17.20 o
  -1   1  11     5424.06     5627.39     56.98 o
   0   1  11     4362.52     4349.41     53.21 o
   1   1  11     5407.09     5624.07     66.47 o
   2   1  11      459.82      458.40     13.36 o
   3   1  11      342.96      300.87     13.75 o
   4   1  11      179.64      154.46     11.63 o
   5   1  11       41.47       38.11     10.86 o
   6   1  11        4.29       11.52      6.85 o
   7   1  11       22.01       28.69      9.15 o
   8   1  11       39.31       45.14     12.07 o
  -8   2  11       84.34       62.50     11.81 o
  -7   2  11      165.67      163.06     14.22 o
  -6   2  11       13.59       22.04      7.64 o
  -5   2  11      508.51      493.81     18.77 o
  -4   2  11      156.14      163.81     10.92 o
  -3   2  11      283.34      267.60     11.99 o
  -2   2  11      397.37      396.24     10.51 o
  -1   2  11     2166.99     2139.43     26.49 o
   0   2  11        6.35       11.39      3.72 o
   1   2  11     2175.54     2099.02     30.24 o
   2   2  11      385.72      388.07     13.78 o
   3   2  11      282.42      252.83     11.61 o
   4   2  11      149.78      137.27     10.32 o
   5   2  11      505.30      492.64     18.02 o
   6   2  11       14.68       19.24      7.43 o
   7   2  11      170.94      185.37     17.17 o
   8   2  11       85.19       68.66     13.97 o
  -8   3  11       17.61       11.99      9.46 o
  -7   3  11        7.27        4.87      9.07 o
  -6   3  11        1.06        8.66      6.88 o
  -5   3  11       38.93       27.81      7.18 o
  -4   3  11      104.11       97.63      9.05 o
  -3   3  11     1034.72     1034.15     22.57 o
  -2   3  11      409.99      415.51     11.75 o
  -1   3  11      432.24      452.16      9.30 o
   0   3  11      928.66      961.87     17.98 o
   1   3  11      440.27      455.86     13.93 o
   2   3  11      431.18      430.03     16.57 o
   3   3  11     1040.72     1069.45     24.53 o
   4   3  11      105.30       97.98      9.07 o
   5   3  11       39.35       27.72      9.21 o
   6   3  11        0.81        5.45      6.80 o
   7   3  11        6.21       20.72      9.39 o
   8   3  11       17.24       22.51     12.26 o
  -8   4  11        5.83        1.56      9.76 o
  -7   4  11      117.70      113.33     12.73 o
  -6   4  11      283.67      291.04     16.56 o
  -5   4  11      369.14      371.51     19.26 o
  -4   4  11      319.45      348.50     15.71 o
  -3   4  11      332.31      378.69     15.45 o
  -2   4  11      216.55      242.78      8.38 o
  -1   4  11      217.98      222.10      6.96 o
   0   4  11     1344.14     1300.89     21.99 o
   1   4  11      211.45      224.61      8.97 o
   2   4  11      213.94      235.56      9.79 o
   3   4  11      324.42      344.30     13.29 o
   4   4  11      324.31      331.32     14.10 o
   5   4  11      364.45      372.95     20.19 o
   6   4  11      284.38      344.49     22.14 o
   7   4  11      113.19      106.69     13.57 o
   8   4  11        5.28        0.86     11.21 o
  -8   5  11       11.46       19.82     11.16 o
  -7   5  11        9.92        0.00      8.09 o
  -6   5  11      116.32      106.52     12.59 o
  -5   5  11       83.66      101.40     11.22 o
  -4   5  11       99.62      120.89     11.09 o
  -3   5  11       69.95       64.56      9.70 o
  -2   5  11      618.46      577.43     12.89 o
  -1   5  11      719.61      700.09     12.72 o
   0   5  11        0.69        1.21      2.67 o
   1   5  11      708.12      703.79     15.22 o
   2   5  11      601.82      586.94     13.45 o
   3   5  11       73.43       73.76      7.17 o
   4   5  11       98.81       97.93      8.77 o
   5   5  11       84.40       93.70      9.09 o
   6   5  11      113.75       98.65     11.02 o
   7   5  11       10.24        0.00      8.90 o
   8   5  11       11.77       25.59     11.46 o
  -8   6  11        1.03        0.00      9.76 o
  -7   6  11       49.78       54.24     11.77 o
  -6   6  11       46.91       58.39     10.35 o
  -5   6  11      168.04      159.98     13.61 o
  -4   6  11       17.04       16.19      6.76 o
  -3   6  11      241.74      243.09     12.77 o
  -2   6  11      284.32      272.86      9.00 o
  -1   6  11      290.62      275.43      9.39 o
   0   6  11     1907.09     2015.56     25.09 o
   1   6  11      291.26      273.56     10.15 o
   2   6  11      282.99      286.58     10.11 o
   3   6  11      228.63      237.91     10.31 o
   4   6  11       18.24       24.23      5.97 o
   5   6  11      165.11      156.07     12.28 o
   6   6  11       49.53       38.32      9.99 o
   7   6  11       49.78       71.94     13.14 o
   8   6  11        1.17        0.00     10.51 o
  -8   7  11        1.96        9.16     13.93 o
  -7   7  11       44.16       48.36     11.60 o
  -6   7  11       59.93       42.12      9.85 o
  -5   7  11       55.64       34.77      8.77 o
  -4   7  11       17.86       19.72      7.79 o
  -3   7  11      223.63      203.08     12.21 o
  -2   7  11      155.80      153.05      8.38 o
  -1   7  11      238.49      227.07     11.06 o
   0   7  11     1460.14     1407.96     20.14 o
   1   7  11      231.54      207.40     10.33 o
   2   7  11      158.11      158.80      8.40 o
   3   7  11      229.58      226.77     12.04 o
   4   7  11       17.27       15.91      5.83 o
   5   7  11       57.95       53.97      8.94 o
   6   7  11       61.49       50.20     10.40 o
   7   7  11       43.92       51.37     11.89 o
   8   7  11        2.03       19.76     12.80 o
  -8   8  11        8.55        2.39     16.92 o
  -7   8  11       36.17       53.48     16.97 o
  -6   8  11       53.42       78.59     13.07 o
  -5   8  11       13.59       12.18      8.50 o
  -4   8  11      328.08      342.39     19.10 o
  -3   8  11        1.43        7.62      5.45 o
  -2   8  11      261.56      263.81     11.23 o
  -1   8  11      237.79      243.08     10.42 o
   0   8  11       34.34       34.29      4.60 o
   1   8  11      241.93      226.21      8.88 o
   2   8  11      271.63      269.38      9.83 o
   3   8  11        1.23        7.43      4.78 o
   4   8  11      331.98      312.33     15.72 o
   5   8  11       15.28       11.14      7.09 o
   6   8  11       55.53       69.82     11.83 o
   7   8  11       36.46       39.76     11.75 o
   8   8  11        8.42        4.60     17.34 o
  -8   9  11        7.81        7.92     16.62 o
  -7   9  11        1.42        0.00     10.44 o
  -6   9  11        2.60        0.00      8.28 o
  -5   9  11       63.79       65.23     11.50 o
  -4   9  11      121.19      145.73     27.79 o
  -3   9  11      713.59      640.37     44.12 o
  -2   9  11      266.19      270.83     10.75 o
  -1   9  11      303.02      333.38     10.81 o
   0   9  11        1.21        0.34      3.54 o
   1   9  11      297.84      301.44      9.55 o
   2   9  11      263.43      254.69      9.40 o
   3   9  11      721.59      698.97     18.80 o
   4   9  11      122.86      152.73     12.42 o
   5   9  11       65.72       56.10      9.48 o
   6   9  11        2.83        8.65      7.96 o
   7   9  11        1.55        3.02      9.21 o
   8   9  11        7.66       27.43     18.93 o
  -7  10  11      118.54       96.13     18.25 o
  -6  10  11       58.49       54.18     14.54 o
  -5  10  11       15.70       10.13      9.71 o
  -4  10  11      246.39      274.47     21.12 o
  -3  10  11       47.46       38.86      7.58 o
  -2  10  11      298.11      318.81     14.31 o
  -1  10  11        0.04        0.00      3.89 o
   0  10  11      115.23      114.66      7.19 o
   1  10  11        0.02        0.00      3.59 o
   2  10  11      292.68      309.30     12.27 o
   3  10  11       47.23       45.62      6.94 o
   4  10  11      248.03      245.70     14.03 o
   5  10  11       14.64       17.55      8.22 o
   6  10  11       58.80       69.10     11.17 o
   7  10  11      117.29      148.87     20.02 o
  -7  11  11       11.98        0.00     13.38 o
  -6  11  11       16.55        0.00     10.33 o
  -5  11  11       16.06       15.46     12.86 o
  -4  11  11      121.01      118.92     11.93 o
  -3  11  11      127.49      118.35     13.69 o
  -2  11  11      519.91      539.40     16.97 o
  -1  11  11       29.35       30.50      5.71 o
   0  11  11      130.53      145.76      8.16 o
   1  11  11       26.95       25.67      5.23 o
   2  11  11      507.21      494.44     14.06 o
   3  11  11      125.01      130.46      9.75 o
   4  11  11      118.43      110.60     10.66 o
   5  11  11       15.76       10.43      7.59 o
   6  11  11       17.06        6.01      8.00 o
   7  11  11       11.08       18.78      9.63 o
  -7  12  11        1.04       19.42     22.77 o
  -6  12  11       53.48       41.90     15.31 o
  -5  12  11        0.21       12.69     10.51 o
  -4  12  11        0.23        6.58      7.88 o
  -3  12  11      114.54      114.19     12.54 o
  -2  12  11      147.55      162.52     11.25 o
  -1  12  11       60.63       54.52      6.67 o
   0  12  11      144.36      149.32      8.59 o
   1  12  11       59.69       49.58      8.47 o
   2  12  11      148.33      159.24     13.21 o
   3  12  11      108.83      126.31     12.05 o
   4  12  11        0.10        0.00      6.74 o
   5  12  11        0.13        0.00      6.57 o
   6  12  11       56.25       60.30     10.78 o
   7  12  11        1.16       16.59     14.58 o
  -7  13  11       19.31       32.82     24.81 o
  -6  13  11       21.08        6.87     12.22 o
  -5  13  11       28.39       15.01     15.72 o
  -4  13  11      519.63      516.11     24.26 o
  -3  13  11      165.79      177.36     15.29 o
  -2  13  11       55.89       57.01      8.79 o
  -1  13  11       63.91       70.97      9.40 o
   0  13  11      250.14      274.71     13.23 o
   1  13  11       66.94       69.04      7.13 o
   2  13  11       58.22       69.58      7.99 o
   3  13  11      170.22      167.60     11.48 o
   4  13  11      520.06      542.73     19.16 o
   5  13  11       28.04       26.60      8.51 o
   6  13  11       20.56        9.38      9.21 o
   7  13  11       19.23        0.00     13.75 o
  -6  14  11       32.29       52.75     20.32 o
  -5  14  11      119.95      140.17     18.32 o
  -4  14  11        5.75        0.00      7.85 o
  -3  14  11      152.08      171.18     22.01 o
  -2  14  11       36.65       30.97      9.11 o
  -1  14  11       43.84       41.40      9.61 o
   0  14  11       65.45       74.14      8.72 o
   1  14  11       45.67       44.73      7.24 o
   2  14  11       37.50       33.04      7.10 o
   3  14  11      156.38      163.26     11.82 o
   4  14  11        6.20       10.79      7.28 o
   5  14  11      119.61      136.06     11.92 o
   6  14  11       32.67       41.32     10.47 o
  -6  15  11       30.17       17.03     22.77 o
  -5  15  11        7.98       32.65     12.35 o
  -4  15  11        3.03        0.22      9.01 o
  -3  15  11        4.59        0.00      7.85 o
  -2  15  11       35.48       34.36      8.83 o
  -1  15  11       25.47       25.72      7.38 o
   0  15  11      189.13      198.45     14.19 o
   1  15  11       22.92       25.98      6.82 o
   2  15  11       33.52       38.72      7.80 o
   3  15  11        4.00        0.00      6.38 o
   4  15  11        3.25        5.40      6.93 o
   5  15  11        7.93        9.99      8.26 o
   6  15  11       29.52       21.20     17.09 o
  -5  16  11       19.05       36.85     14.37 o
  -4  16  11      165.49      188.88     18.44 o
  -3  16  11      104.16      138.75     16.63 o
  -2  16  11      124.43      160.49     14.17 o
  -1  16  11        8.27        5.74      7.27 o
   0  16  11       13.91       10.55      7.23 o
   1  16  11        7.42       10.22      6.54 o
   2  16  11      121.42      120.27     14.80 o
   3  16  11      103.54       98.57     11.96 o
   4  16  11      167.28      166.44     13.11 o
   5  16  11       19.97       11.97      9.14 o
   6  16  11       81.06       88.51     17.26 o
  -5  17  11        0.46        0.00     11.30 o
  -4  17  11       45.38       75.86     13.66 o
  -3  17  11       22.82        7.90      9.45 o
  -2  17  11       57.99       54.93     19.76 o
  -1  17  11      156.46      169.27     19.10 o
   0  17  11        5.22        4.98      7.42 o
   1  17  11      160.47      139.68     15.54 o
   2  17  11       57.16       62.73     12.53 o
   3  17  11       22.96       13.53      7.68 o
   4  17  11       44.14       59.30     10.07 o
   5  17  11        0.40        0.00     10.40 o
  -5  18  11       12.68       28.43     15.88 o
  -4  18  11      113.62      130.61     30.54 o
  -3  18  11       43.70       17.81     12.81 o
  -2  18  11       32.61       33.73     11.30 o
  -1  18  11       58.27       52.64     11.12 o
   0  18  11        1.03       10.71      8.95 o
   1  18  11       59.60       58.46     11.08 o
   2  18  11       33.28       40.31      8.97 o
   3  18  11       44.16       52.65      9.67 o
   4  18  11      112.49      127.18     14.88 o
   5  18  11       12.93       15.87     16.32 o
  -4  19  11        7.92        0.00     23.16 o
  -3  19  11       32.77        9.46     12.65 o
  -2  19  11       86.95       97.21     15.74 o
  -1  19  11       55.34       38.76     10.10 o
   0  19  11       62.36       83.04     15.85 o
   1  19  11       55.42       68.74     11.83 o
   2  19  11       87.78       99.41     11.43 o
   3  19  11       32.94       16.23      8.45 o
   4  19  11        8.46       11.92     10.75 o
  -3  20  11        3.17       13.39     36.08 o
  -2  20  11       22.55       36.17     16.93 o
  -1  20  11       17.29       11.29      9.77 o
   0  20  11       11.21       11.33      9.92 o
   1  20  11       16.98       18.77     10.46 o
   2  20  11       22.28       21.24     10.97 o
   3  20  11        3.23        5.41     10.21 o
  -2  21  11        5.56        0.00     15.00 o
  -1  21  11       32.23       20.71     12.75 o
   0  21  11        0.83       31.58     14.13 o
   1  21  11       32.61       18.47     13.39 o
   2  21  11        5.72        0.00     13.43 o
   0   0  12     1378.62     1653.88     36.61 o
   1   0  12     1357.51     1548.23     28.86 o
   2   0  12      128.82      114.94      8.81 o
   3   0  12      603.16      627.27     17.34 o
   4   0  12        2.82        3.38      5.77 o
   5   0  12       40.24       39.81      7.80 o
   6   0  12      136.26      134.08     12.47 o
   7   0  12        0.16        3.23      7.91 o
   8   0  12        1.00        0.00      8.92 o
  -8   1  12        5.80        0.00      9.20 o
  -7   1  12      113.46      117.99     15.48 o
  -6   1  12      349.78      376.34     24.21 o
  -5   1  12      140.15      124.02     11.11 o
  -4   1  12      413.61      384.98     15.53 o
  -3   1  12       43.80       36.41      6.37 o
  -2   1  12      587.80      579.43     15.63 o
  -1   1  12      365.09      396.69     10.88 o
   0   1  12      878.17      881.17     19.06 o
   1   1  12      370.87      432.53     16.09 o
   2   1  12      599.35      629.10     16.52 o
   3   1  12       44.40       50.23      7.01 o
   4   1  12      406.19      410.56     20.60 o
   5   1  12      139.08      134.88     11.09 o
   6   1  12      348.19      380.95     20.00 o
   7   1  12      117.85      121.93     13.00 o
   8   1  12        6.33        3.38     10.35 o
  -8   2  12        6.43        8.55      9.81 o
  -7   2  12       45.96       48.25     10.25 o
  -6   2  12       20.39        9.53      7.34 o
  -5   2  12      108.73      102.48     12.50 o
  -4   2  12      196.90      190.75     17.06 o
  -3   2  12      242.07      200.00     16.54 o
  -2   2  12      389.27      381.29     13.26 o
  -1   2  12      397.65      442.21     10.83 o
   0   2  12     2976.25     3058.34     45.77 o
   1   2  12      421.15      500.58     14.96 o
   2   2  12      383.62      400.75     13.12 o
   3   2  12      242.34      213.17     11.29 o
   4   2  12      199.17      180.96     11.61 o
   5   2  12      105.19      103.07     10.27 o
   6   2  12       20.78       17.71      7.55 o
   7   2  12       47.69       41.55      9.97 o
   8   2  12        6.34        4.56     10.50 o
  -8   3  12       18.32       22.84     10.61 o
  -7   3  12      136.18      154.76     14.19 o
  -6   3  12       54.08       64.62      9.82 o
  -5   3  12      185.84      185.33     14.13 o
  -4   3  12      249.07      255.07     13.60 o
  -3   3  12      305.13      299.47     21.62 o
  -2   3  12      134.80      137.06     10.53 o
  -1   3  12      448.72      447.25     11.18 o
   0   3  12      384.31      365.21     10.44 o
   1   3  12      443.12      400.18     12.88 o
   2   3  12      131.38      131.08      9.19 o
   3   3  12      306.34      311.10     13.11 o
   4   3  12      250.31      267.26     16.54 o
   5   3  12      173.09      199.70     13.11 o
   6   3  12       54.95       47.59      9.01 o
   7   3  12      138.89      112.98     16.28 o
   8   3  12       18.60       21.01     11.56 o
  -8   4  12        1.09        0.00      9.83 o
  -7   4  12       63.21       69.93     12.52 o
  -6   4  12       95.23       86.12     10.72 o
  -5   4  12      146.86      167.76     12.63 o
  -4   4  12      295.42      294.93     14.43 o
  -3   4  12       27.39        9.86      6.07 o
  -2   4  12       60.03       59.54      6.87 o
  -1   4  12      788.41      837.09     16.06 o
   0   4  12     1081.00     1027.20     23.08 o
   1   4  12      787.97      841.66     17.00 o
   2   4  12       60.68       65.39      5.95 o
   3   4  12       27.71       37.81      6.18 o
   4   4  12      289.60      294.70     14.00 o
   5   4  12      147.79      147.42     11.56 o
   6   4  12       99.45       92.85     12.13 o
   7   4  12       63.39       44.94     11.09 o
   8   4  12        1.10        0.00     10.46 o
  -8   5  12        2.35        8.07     10.84 o
  -7   5  12       55.54       60.57     15.27 o
  -6   5  12      167.18      178.02     15.33 o
  -5   5  12      150.87      174.37     17.93 o
  -4   5  12      355.08      346.03     16.77 o
  -3   5  12       97.88      130.70     12.34 o
  -2   5  12      130.06      131.75      9.25 o
  -1   5  12      802.72      784.62     15.88 o
   0   5  12        4.15        3.51      2.91 o
   1   5  12      789.95      785.99     16.67 o
   2   5  12      129.77      148.19      8.15 o
   3   5  12      100.74      115.11      8.58 o
   4   5  12      351.23      363.17     14.69 o
   5   5  12      157.42      144.42     11.10 o
   6   5  12      171.41      186.92     14.47 o
   7   5  12       54.10       40.55     14.23 o
   8   5  12        2.27        0.00     11.23 o
  -8   6  12       26.45       18.62     14.72 o
  -7   6  12       13.65       22.29      9.95 o
  -6   6  12       44.72       36.80     12.59 o
  -5   6  12      176.86      149.41     13.42 o
  -4   6  12        4.56        0.00      6.11 o
  -3   6  12       45.90       39.39      8.28 o
  -2   6  12       61.72       66.25      7.27 o
  -1   6  12      103.77      104.28      8.12 o
   0   6  12       21.86       31.62      5.19 o
   1   6  12       98.32       85.59      6.98 o
   2   6  12       60.06       69.95      6.27 o
   3   6  12       44.16       45.11      6.19 o
   4   6  12        4.86        1.86      5.22 o
   5   6  12      171.98      156.76     12.96 o
   6   6  12       44.40       37.03      9.06 o
   7   6  12       12.70       19.39     10.27 o
   8   6  12       26.57        3.09     16.48 o
  -8   7  12       13.30       29.94     17.63 o
  -7   7  12       22.43       21.64     10.51 o
  -6   7  12        4.65        3.48      7.98 o
  -5   7  12      160.44      149.27     15.43 o
  -4   7  12       81.74       82.58     11.46 o
  -3   7  12      530.23      491.13     21.02 o
  -2   7  12      170.83      176.29      8.99 o
  -1   7  12      307.83      297.84     12.81 o
   0   7  12       87.52       89.21      5.84 o
   1   7  12      306.40      306.93      9.36 o
   2   7  12      170.72      172.51      8.90 o
   3   7  12      534.88      520.97     14.87 o
   4   7  12       80.85       62.95      8.07 o
   5   7  12      159.02      148.76     12.57 o
   6   7  12        4.00        0.00      7.84 o
   7   7  12       22.89       13.63     10.46 o
   8   7  12       13.48        0.00     18.34 o
  -8   8  12        8.78        5.78     16.99 o
  -7   8  12       38.04       25.72     12.05 o
  -6   8  12       12.04        1.75      8.92 o
  -5   8  12       27.55       19.48     11.76 o
  -4   8  12       43.41       31.15      8.87 o
  -3   8  12       27.00       23.99      8.98 o
  -2   8  12       40.89       44.01      6.32 o
  -1   8  12      335.27      342.26     13.51 o
   0   8  12      940.04      966.89     16.83 o
   1   8  12      334.95      376.21     10.42 o
   2   8  12       39.36       37.13      5.61 o
   3   8  12       28.51       24.94      6.30 o
   4   8  12       45.73       53.66      7.93 o
   5   8  12       27.65       21.42      8.21 o
   6   8  12       11.31        5.35      8.11 o
   7   8  12       38.92       38.24     12.02 o
   8   8  12        8.89       18.85     18.63 o
  -7   9  12       55.33       47.63     13.56 o
  -6   9  12        7.41        5.80      9.43 o
  -5   9  12       80.76       98.77     12.79 o
  -4   9  12       69.74      106.18     12.89 o
  -3   9  12       98.41      103.12     14.98 o
  -2   9  12      259.49      260.05     18.00 o
  -1   9  12      242.36      240.58     12.19 o
   0   9  12      134.80      138.43      7.63 o
   1   9  12      247.62      248.15      9.58 o
   2   9  12      250.58      259.63     13.16 o
   3   9  12       98.82      102.22      8.71 o
   4   9  12       69.68       69.30      9.69 o
   5   9  12       80.07       73.16     10.49 o
   6   9  12        6.51        8.30      8.39 o
   7   9  12       57.65       60.33     11.70 o
  -7  10  12        6.02        0.00      9.89 o
  -6  10  12       83.78      102.57     17.15 o
  -5  10  12        4.33       24.27     16.39 o
  -4  10  12      283.26      313.89     22.40 o
  -3  10  12      108.45      102.13     17.57 o
  -2  10  12       45.14       43.73      6.97 o
  -1  10  12      718.38      736.54     16.39 o
   0  10  12      405.03      406.87     12.93 o
   1  10  12      706.71      715.24     14.58 o
   2  10  12       47.40       46.63      6.13 o
   3  10  12      109.12       97.54      9.57 o
   4  10  12      276.81      275.91     15.05 o
   5  10  12        4.28        3.47      7.44 o
   6  10  12       83.10       76.33     12.15 o
   7  10  12        6.07        7.34      9.81 o
  -7  11  12       12.73       19.47     23.62 o
  -6  11  12       32.25       21.93     12.62 o
  -5  11  12       23.32       24.89     11.50 o
  -4  11  12      145.26      168.08     18.49 o
  -3  11  12      355.45      396.07     19.29 o
  -2  11  12      138.28      128.70     12.64 o
  -1  11  12       10.08        4.00      4.76 o
   0  11  12        6.76        5.35      4.71 o
   1  11  12        8.83        6.51      4.67 o
   2  11  12      139.43      128.42      9.42 o
   3  11  12      355.74      326.66     14.38 o
   4  11  12      144.25      160.02     12.41 o
   5  11  12       25.45       31.36      8.55 o
   6  11  12       30.26       24.64      8.96 o
   7  11  12       11.87       12.50     13.40 o
  -7  12  12       11.90        0.00     19.25 o
  -6  12  12       18.91       22.31     12.79 o
  -5  12  12       45.43       13.40     11.07 o
  -4  12  12      120.89      169.15     24.70 o
  -3  12  12      314.57      344.12     18.94 o
  -2  12  12      753.07      800.86     30.71 o
  -1  12  12       29.74       22.48      5.68 o
   0  12  12        0.75        2.60      4.76 o
   1  12  12       27.73       29.15      5.65 o
   2  12  12      751.84      758.57     19.00 o
   3  12  12      315.81      310.53     14.53 o
   4  12  12      121.04      143.76     12.44 o
   5  12  12       47.49       41.46     10.53 o
   6  12  12       19.21       20.16      9.44 o
   7  12  12       12.14        2.16     18.98 o
  -6  13  12       38.16       24.83     13.71 o
  -5  13  12       46.61       35.42     32.22 o
  -4  13  12      197.80      240.41     21.36 o
  -3  13  12       56.08       70.53     11.24 o
  -2  13  12       35.31       29.67      7.38 o
  -1  13  12        2.12        0.00      5.08 o
   0  13  12      154.11      179.27     11.40 o
   1  13  12        2.10        3.13      4.99 o
   2  13  12       35.25       27.25      6.90 o
   3  13  12       54.13       51.78      7.93 o
   4  13  12      197.19      207.68     13.49 o
   5  13  12       46.20       21.64      8.78 o
   6  13  12       36.95       35.31     10.47 o
  -6  14  12       11.97       22.09     27.54 o
  -5  14  12       72.82       84.99     21.70 o
  -4  14  12       97.86       94.66     13.97 o
  -3  14  12       83.38       74.43     11.96 o
  -2  14  12      103.99       97.61     10.35 o
  -1  14  12       66.03       53.77      8.18 o
   0  14  12       36.80       35.85      9.08 o
   1  14  12       65.42       63.37     10.17 o
   2  14  12      104.65      114.17      9.92 o
   3  14  12       83.95       71.67      9.08 o
   4  14  12       97.13       82.09     10.06 o
   5  14  12       74.26       85.59     10.74 o
   6  14  12       12.30        8.09     12.32 o
  -5  15  12       27.93       34.83     29.32 o
  -4  15  12       47.26       44.70     12.46 o
  -3  15  12       67.78       56.41     15.02 o
  -2  15  12       43.78       41.89      9.01 o
  -1  15  12      133.49      154.77     12.78 o
   0  15  12       14.93       13.84      7.04 o
   1  15  12      134.20      160.57     13.47 o
   2  15  12       44.73       48.15      8.42 o
   3  15  12       67.84       64.57      9.16 o
   4  15  12       46.86       22.28      8.27 o
   5  15  12       27.50       16.84      8.53 o
   6  15  12       13.18       38.14     14.47 o
  -5  16  12       65.25       63.72     37.33 o
  -4  16  12        8.35        2.82      9.83 o
  -3  16  12        2.74        0.00      9.79 o
  -2  16  12      103.37       94.08     11.98 o
  -1  16  12      154.42      198.54     16.58 o
   0  16  12        0.12        0.00      7.23 o
   1  16  12      152.83      139.40     12.85 o
   2  16  12      102.03       99.46     10.18 o
   3  16  12        2.99        0.00      6.80 o
   4  16  12        7.56        6.68      7.86 o
   5  16  12       64.79       46.90     12.85 o
  -5  17  12       21.66        0.00     21.86 o
  -4  17  12        7.72       17.23     11.21 o
  -3  17  12       12.11        2.40     11.46 o
  -2  17  12       52.82       45.47     12.15 o
  -1  17  12        6.31        0.00      7.66 o
   0  17  12       61.40       59.80     10.21 o
   1  17  12        6.32        0.56      7.72 o
   2  17  12       55.11       32.38      8.32 o
   3  17  12       11.85       17.71      8.20 o
   4  17  12        7.85        7.27      8.11 o
   5  17  12       22.56       28.35     12.54 o
  -4  18  12       10.19        0.00     12.31 o
  -3  18  12       10.66        0.00     15.38 o
  -2  18  12       52.69       63.04     14.36 o
  -1  18  12       19.80       28.02     12.48 o
   0  18  12        8.47       11.10      8.88 o
   1  18  12       19.70       13.12      9.18 o
   2  18  12       52.81       33.81      9.21 o
   3  18  12       10.90        3.72      7.91 o
   4  18  12       10.13        1.50     10.20 o
  -4  19  12       24.00       28.06     18.16 o
  -3  19  12        0.45        0.00     12.38 o
  -2  19  12        7.37       16.45     12.80 o
  -1  19  12       53.41       38.77     11.35 o
   0  19  12      128.04      117.68     14.01 o
   1  19  12       53.51       49.31     11.48 o
   2  19  12        7.20        2.62      8.40 o
   3  19  12        0.34        0.00      9.87 o
   4  19  12       23.89        5.64     10.54 o
  -3  20  12        7.53        5.17     21.63 o
  -2  20  12       20.29       21.99     13.29 o
  -1  20  12        2.71        0.00     10.48 o
   0  20  12       33.57       47.20     11.99 o
   1  20  12        2.94        0.00     10.22 o
   2  20  12       20.82        2.15     17.31 o
   3  20  12        7.91        2.90     11.52 o
  -1  21  12       10.61        0.00     14.96 o
   0  21  12        0.61        9.84     13.07 o
   1  21  12       11.24        3.34     12.29 o
   1   0  13       19.66       41.42      5.05 o
   2   0  13       49.60       47.00      6.33 o
   3   0  13       28.06       29.69      6.32 o
   4   0  13       47.70       40.53      7.21 o
   5   0  13       78.64       69.53     10.04 o
   6   0  13       13.13       13.01      7.46 o
   7   0  13      442.13      413.45     22.47 o
   8   0  13        6.45        0.00     10.39 o
  -8   1  13       10.99        2.81     13.96 o
  -7   1  13       43.92       47.17     10.47 o
  -6   1  13       57.31       65.14     10.24 o
  -5   1  13        4.22        0.39      6.17 o
  -4   1  13      257.28      247.94     13.60 o
  -3   1  13      109.71      106.53      9.13 o
  -2   1  13       67.48       72.07      7.26 o
  -1   1  13      273.74      290.67      9.60 o
   0   1  13      304.36      314.51     10.74 o
   1   1  13      267.50      302.36     12.80 o
   2   1  13       67.85       65.77      6.95 o
   3   1  13      106.45       81.82     10.10 o
   4   1  13      258.94      268.10     13.85 o
   5   1  13        4.63        0.00      5.77 o
   6   1  13       57.89       66.25     10.14 o
   7   1  13       44.59       57.95     10.90 o
   8   1  13       11.11       25.30     12.68 o
  -8   2  13       37.34       14.66     11.54 o
  -7   2  13       76.45       72.91     12.28 o
  -6   2  13       35.67       42.89      9.14 o
  -5   2  13       69.95       67.16      9.22 o
  -4   2  13      228.02      232.88     13.57 o
  -3   2  13      188.95      167.35     11.57 o
  -2   2  13      267.97      315.99     12.65 o
  -1   2  13      127.92      129.35      7.92 o
   0   2  13     2049.92     2139.09     29.59 o
   1   2  13      135.26      133.83      8.40 o
   2   2  13      260.61      254.39     11.49 o
   3   2  13      190.45      187.61     16.33 o
   4   2  13      224.95      223.75     12.98 o
   5   2  13       70.83       51.71     11.18 o
   6   2  13       35.86       37.57      8.70 o
   7   2  13       73.59       67.71     12.42 o
   8   2  13       37.11       33.97     13.30 o
  -8   3  13        1.41        0.00     16.89 o
  -7   3  13       93.63       96.61     13.04 o
  -6   3  13      200.53      215.35     20.61 o
  -5   3  13      546.64      555.78     23.14 o
  -4   3  13       24.06       25.86      6.95 o
  -3   3  13      128.36      127.58      9.90 o
  -2   3  13       17.48       11.41      4.83 o
  -1   3  13      123.26      119.31      6.87 o
   0   3  13      189.73      192.83      8.19 o
   1   3  13      113.69       90.91      7.57 o
   2   3  13       17.24       18.79      5.18 o
   3   3  13      122.55      125.09      9.82 o
   4   3  13       21.42       10.43      6.64 o
   5   3  13      545.13      542.81     25.62 o
   6   3  13      198.43      213.84     19.78 o
   7   3  13       93.24      129.01     15.17 o
   8   3  13        1.40        0.00     17.17 o
  -8   4  13       19.15        0.00     13.23 o
  -7   4  13      179.32      216.23     18.30 o
  -6   4  13       23.08       30.06      8.71 o
  -5   4  13      465.54      418.07     18.50 o
  -4   4  13      210.48      201.12     17.15 o
  -3   4  13       25.90       21.51      6.60 o
  -2   4  13      183.60      176.96     13.00 o
  -1   4  13      122.61      131.22      7.44 o
   0   4  13      189.74      182.54      9.00 o
   1   4  13      130.51      131.30     10.92 o
   2   4  13      188.99      185.99      9.02 o
   3   4  13       27.35       21.40      7.07 o
   4   4  13      214.02      228.05     13.18 o
   5   4  13      473.17      481.01     19.02 o
   6   4  13       21.95       23.41      9.23 o
   7   4  13      181.79      197.95     17.51 o
   8   4  13       19.41       25.74     17.37 o
  -8   5  13        1.07        0.00     13.03 o
  -7   5  13        5.96        0.00      9.04 o
  -6   5  13       17.18        9.15      8.20 o
  -5   5  13        8.36        0.40      6.99 o
  -4   5  13      386.39      383.01     18.06 o
  -3   5  13       27.39       11.98      8.30 o
  -2   5  13      168.68      189.81     13.48 o
  -1   5  13      318.65      329.31      9.39 o
   0   5  13     1498.11     1488.45     25.24 o
   1   5  13      322.66      324.87     10.47 o
   2   5  13      168.33      180.90      9.05 o
   3   5  13       30.38       26.90      6.17 o
   4   5  13      394.85      401.27     15.31 o
   5   5  13        7.26        9.41      6.75 o
   6   5  13       18.25       21.35      8.52 o
   7   5  13        5.24        4.99     10.30 o
   8   5  13        1.02        0.00     21.32 o
  -8   6  13       13.61       12.12     16.01 o
  -7   6  13        1.56        0.00      8.70 o
  -6   6  13       43.93       29.42      9.29 o
  -5   6  13       12.82       11.36      7.58 o
  -4   6  13       63.19       58.47     14.90 o
  -3   6  13      225.97      220.88     31.12 o
  -2   6  13       85.39       88.76     11.38 o
  -1   6  13      105.97      116.84      7.44 o
   0   6  13     1213.61     1224.26     23.88 o
   1   6  13      111.97      124.65      7.54 o
   2   6  13       81.37       71.24      6.75 o
   3   6  13      227.77      242.50     11.27 o
   4   6  13       62.28       73.48      8.74 o
   5   6  13       13.83        4.61      7.30 o
   6   6  13       43.33       29.99     12.50 o
   7   6  13        1.84        0.00      9.19 o
   8   6  13       13.51       26.30     17.28 o
  -8   7  13       14.00       10.49     26.46 o
  -7   7  13       12.62        2.57      9.62 o
  -6   7  13       70.41       62.44     11.84 o
  -5   7  13      301.76      276.32     19.76 o
  -4   7  13      252.72      243.00     17.58 o
  -3   7  13      581.08      576.56     33.65 o
  -2   7  13      521.28      496.61     17.67 o
  -1   7  13      552.74      563.34     14.20 o
   0   7  13      440.51      462.71     12.63 o
   1   7  13      557.39      544.27     12.24 o
   2   7  13      520.93      516.11     14.21 o
   3   7  13      586.45      568.59     15.99 o
   4   7  13      252.00      266.03     13.80 o
   5   7  13      304.86      300.24     16.75 o
   6   7  13       71.87       82.18     13.02 o
   7   7  13       13.22       12.83     10.49 o
   8   7  13       13.79       19.10     18.74 o
  -7   8  13       13.42        0.00     11.45 o
  -6   8  13       27.46        7.38     10.17 o
  -5   8  13        3.72        0.00      7.47 o
  -4   8  13      110.69      105.00     12.92 o
  -3   8  13      431.02      386.15     19.89 o
  -2   8  13      429.44      427.81     18.63 o
  -1   8  13     1546.53     1525.75     36.76 o
   0   8  13      152.14      160.47      8.74 o
   1   8  13     1531.09     1535.46     21.93 o
   2   8  13      436.42      423.29     12.71 o
   3   8  13      432.13      424.84     19.80 o
   4   8  13      110.63      124.69     13.02 o
   5   8  13        4.07        0.76      7.19 o
   6   8  13       27.30       24.82      9.57 o
   7   8  13       13.17       21.06     10.57 o
  -7   9  13       18.38       18.35     11.53 o
  -6   9  13        0.86        0.00      9.26 o
  -5   9  13        7.31        1.58      8.23 o
  -4   9  13       87.32      104.59     13.11 o
  -3   9  13       15.39       17.60      9.23 o
  -2   9  13      244.20      236.68     14.67 o
  -1   9  13       48.32       31.72      6.47 o
   0   9  13      672.70      691.18     16.12 o
   1   9  13       51.52       49.13      6.00 o
   2   9  13      241.24      260.33     12.17 o
   3   9  13       16.06        8.83      5.75 o
   4   9  13       81.64       69.66      9.07 o
   5   9  13        7.42        5.06      7.58 o
   6   9  13        0.69        0.00      7.59 o
   7   9  13       18.62        7.51      9.49 o
  -7  10  13       15.05       21.26     16.14 o
  -6  10  13       12.41        0.00      9.62 o
  -5  10  13       20.21       36.08     12.35 o
  -4  10  13       34.67       19.50     10.46 o
  -3  10  13       77.83      109.18     14.80 o
  -2  10  13      290.81      288.83     17.78 o
  -1  10  13     1435.12     1426.76     26.05 o
   0  10  13       22.59       22.54      5.56 o
   1  10  13     1442.23     1458.20     23.95 o
   2  10  13      294.94      319.74     12.11 o
   3  10  13       75.15       83.30      8.63 o
   4  10  13       34.05       20.39      7.87 o
   5  10  13       21.76        8.39      7.89 o
   6  10  13       12.22       15.97      9.29 o
   7  10  13       14.88       30.69     19.47 o
  -7  11  13       12.24       24.02     22.71 o
  -6  11  13       12.92       25.26     14.36 o
  -5  11  13       20.64        9.37     13.90 o
  -4  11  13      187.78      165.70     18.63 o
  -3  11  13      459.97      488.56     33.22 o
  -2  11  13      230.70      244.90     15.92 o
  -1  11  13      265.54      279.58     12.41 o
   0  11  13        2.33        5.33      5.10 o
   1  11  13      268.49      289.79     12.38 o
   2  11  13      229.68      248.03     12.25 o
   3  11  13      467.55      499.13     17.04 o
   4  11  13      188.49      201.99     13.78 o
   5  11  13       21.10       29.74      8.63 o
   6  11  13       12.15       12.91      8.67 o
   7  11  13       12.38       20.68     15.01 o
  -7  12  13        5.46        0.00     21.80 o
  -6  12  13       24.82       27.85     14.33 o
  -5  12  13       30.39       22.95     11.84 o
  -4  12  13       12.26       17.11     14.83 o
  -3  12  13      155.31      158.22     20.73 o
  -2  12  13      206.53      207.17     15.45 o
  -1  12  13      510.42      518.32     16.71 o
   0  12  13      141.66      133.45     10.35 o
   1  12  13      511.38      549.84     18.00 o
   2  12  13      206.45      232.10     12.34 o
   3  12  13      151.88      154.82     11.29 o
   4  12  13       12.82       11.27      7.85 o
   5  12  13       30.13       18.05      8.55 o
   6  12  13       25.18       45.05     10.36 o
   7  12  13        5.13        3.76     14.97 o
  -6  13  13       13.80        0.00     14.65 o
  -5  13  13       26.99       29.96     17.63 o
  -4  13  13       51.92       77.14     19.36 o
  -3  13  13      104.05      124.36     18.62 o
  -2  13  13       99.32      111.59     10.84 o
  -1  13  13       21.33       22.51      7.00 o
   0  13  13       71.48       67.51      8.46 o
   1  13  13       21.43       10.01      6.07 o
   2  13  13       99.80       89.99      9.22 o
   3  13  13      105.37      101.07     10.32 o
   4  13  13       50.05       54.68      8.77 o
   5  13  13       25.80       26.16      9.73 o
   6  13  13       14.17        4.39     12.44 o
  -5  14  13       29.54       22.71     17.33 o
  -4  14  13       14.13        4.13     14.28 o
  -3  14  13       30.45       45.40     10.55 o
  -2  14  13      245.06      248.48     17.43 o
  -1  14  13       58.38       49.52      9.16 o
   0  14  13       35.81       43.10      7.64 o
   1  14  13       57.13       50.34      9.16 o
   2  14  13      244.57      269.41     13.93 o
   3  14  13       31.49       24.53      7.85 o
   4  14  13       14.00       23.06      7.65 o
   5  14  13       29.96       25.14      9.30 o
   6  14  13        6.38       21.35     15.91 o
  -5  15  13       11.21        0.82     15.89 o
  -4  15  13       64.70       75.75     20.56 o
  -3  15  13       41.30       37.54     10.90 o
  -2  15  13       41.84       43.42      9.76 o
  -1  15  13       70.18       81.89     15.46 o
   0  15  13        7.87       10.88      7.75 o
   1  15  13       68.73       85.42     11.14 o
   2  15  13       42.58       35.05      9.67 o
   3  15  13       40.93       35.51      8.43 o
   4  15  13       66.69       46.97      9.19 o
   5  15  13       11.52       19.04      9.18 o
  -5  16  13       20.81        3.92     25.26 o
  -4  16  13        3.38        0.00     10.69 o
  -3  16  13       20.09       29.83     12.13 o
  -2  16  13       19.11       20.28      8.69 o
  -1  16  13        1.86        2.74      8.61 o
   0  16  13       61.65       66.52     10.28 o
   1  16  13        1.82       11.51      8.21 o
   2  16  13       19.40       30.31      9.29 o
   3  16  13       19.68        3.30      7.43 o
   4  16  13        3.13        0.00      7.32 o
   5  16  13       20.22       28.04     11.57 o
  -4  17  13       27.05        0.35     15.09 o
  -3  17  13        7.49        0.00     10.25 o
  -2  17  13       12.45       21.02     10.58 o
  -1  17  13       23.33        4.58      9.65 o
   0  17  13       14.36        7.00     10.46 o
   1  17  13       23.38       21.23      9.09 o
   2  17  13       12.18        9.54      8.55 o
   3  17  13        7.90        2.41      7.93 o
   4  17  13       26.60       29.03     10.20 o
  -4  18  13        9.49       19.42     24.70 o
  -3  18  13       11.90        0.00     11.75 o
  -2  18  13        6.72        7.46     10.23 o
  -1  18  13       10.58       20.74     11.35 o
   0  18  13       24.20       28.59      9.99 o
   1  18  13       10.76        7.07      9.16 o
   2  18  13        6.64        5.53      8.61 o
   3  18  13       12.12       14.96     11.11 o
   4  18  13        9.79       11.43     10.66 o
  -3  19  13        4.21        0.00     14.47 o
  -2  19  13        8.32       12.16     20.53 o
  -1  19  13       12.09        1.02     10.56 o
   0  19  13       11.93       17.29     10.47 o
   1  19  13       11.90       11.43      9.78 o
   2  19  13        8.39        0.00     10.99 o
   3  19  13        4.10        0.00     16.32 o
  -2  20  13       15.94       29.10     18.42 o
  -1  20  13       33.59       22.62     14.65 o
   0  20  13       33.00       26.12     12.13 o
   1  20  13       33.00       21.28     13.73 o
   2  20  13       16.31       16.76     14.61 o
   0   0  14       11.65        6.62      6.10 o
   1   0  14      188.15      218.29     10.21 o
   2   0  14        2.47        3.84      4.74 o
   3   0  14      954.31      942.10     22.76 o
   4   0  14      512.87      547.40     19.14 o
   5   0  14      111.04      103.94     11.57 o
   6   0  14       95.69       86.74     11.15 o
   7   0  14       83.59       88.22     12.19 o
   8   0  14       12.14        0.00     12.84 o
  -8   1  14        0.21        0.00     11.34 o
  -7   1  14       40.19       37.93     10.41 o
  -6   1  14       51.43       54.96     10.47 o
  -5   1  14      102.43      101.08     11.02 o
  -4   1  14        8.71        2.91      6.34 o
  -3   1  14      290.69      258.61     14.37 o
  -2   1  14      319.85      332.38     13.24 o
  -1   1  14      186.52      205.44      9.05 o
   0   1  14       48.53       49.08      5.80 o
   1   1  14      192.96      195.19      9.96 o
   2   1  14      311.39      322.38     14.61 o
   3   1  14      295.27      312.57     14.03 o
   4   1  14        8.66       17.18      6.77 o
   5   1  14      104.56      101.23     11.21 o
   6   1  14       53.95       43.50     10.07 o
   7   1  14       40.97       33.99     10.18 o
   8   1  14        0.15        0.00     12.17 o
  -8   2  14       14.00       20.27     14.49 o
  -7   2  14       34.83       15.47      9.33 o
  -6   2  14       17.74       12.04      8.03 o
  -5   2  14      238.74      249.66     15.47 o
  -4   2  14      223.96      226.71     14.88 o
  -3   2  14      360.26      370.78     15.15 o
  -2   2  14        3.39        6.90      5.05 o
  -1   2  14      109.06       92.99      7.55 o
   0   2  14        1.43        0.00      3.32 o
   1   2  14      109.23      112.00     10.39 o
   2   2  14        3.76        0.13      4.91 o
   3   2  14      352.05      359.17     20.35 o
   4   2  14      212.61      215.36     13.29 o
   5   2  14      230.66      255.99     18.42 o
   6   2  14       17.85       18.60      8.32 o
   7   2  14       35.35       32.89     11.86 o
   8   2  14       14.03       25.59     15.23 o
  -8   3  14        3.24       15.54     13.54 o
  -7   3  14        6.65        4.24      8.69 o
  -6   3  14       62.77       68.61     15.70 o
  -5   3  14       26.48       17.21      8.08 o
  -4   3  14      191.22      195.58     13.15 o
  -3   3  14      673.01      629.49     20.71 o
  -2   3  14       53.92       42.13      8.03 o
  -1   3  14        4.99        7.68      5.31 o
   0   3  14     1885.62     1971.09     29.04 o
   1   3  14        6.72        6.17      3.92 o
   2   3  14       57.73       57.81      7.10 o
   3   3  14      672.26      659.72     18.95 o
   4   3  14      192.84      179.63     12.54 o
   5   3  14       24.77       25.44      7.75 o
   6   3  14       60.61       80.38     11.16 o
   7   3  14        6.52       13.12     10.34 o
   8   3  14        3.33       13.15     17.03 o
  -8   4  14        0.19        0.00     13.93 o
  -7   4  14       24.66       47.39     12.04 o
  -6   4  14        9.47       15.95      8.82 o
  -5   4  14      268.69      270.57     19.63 o
  -4   4  14       20.26       28.32      8.08 o
  -3   4  14     3226.26     3203.96     53.75 o
  -2   4  14       49.45       52.31      8.79 o
  -1   4  14      100.22      104.19      8.00 o
   0   4  14       16.12       20.90      4.49 o
   1   4  14      102.17      106.42      7.58 o
   2   4  14       49.83       52.58      6.24 o
   3   4  14     3264.38     3226.02     45.39 o
   4   4  14       22.20       30.10      7.73 o
   5   4  14      277.62      250.79     23.61 o
   6   4  14        9.26        2.74      8.51 o
   7   4  14       25.22       26.65     10.92 o
   8   4  14        0.20        1.12     15.91 o
  -8   5  14        0.90        8.46     18.96 o
  -7   5  14       92.67       79.70     13.03 o
  -6   5  14      133.18      137.84     14.34 o
  -5   5  14       51.95       40.74      9.41 o
  -4   5  14       18.23       14.72      7.62 o
  -3   5  14      276.22      265.35     17.18 o
  -2   5  14      601.68      551.06     21.28 o
  -1   5  14      739.09      697.15     19.35 o
   0   5  14        0.32        0.00      3.75 o
   1   5  14      747.47      715.62     16.82 o
   2   5  14      598.79      626.20     15.28 o
   3   5  14      268.63      255.70     11.80 o
   4   5  14       18.89       12.49      6.69 o
   5   5  14       50.09       52.30      9.49 o
   6   5  14      130.70      130.87     13.65 o
   7   5  14       93.23       91.30     14.73 o
   8   5  14        0.84        8.25     16.58 o
  -7   6  14       12.64        0.00      9.06 o
  -6   6  14       21.39       37.03     14.58 o
  -5   6  14       30.81       27.91      9.22 o
  -4   6  14      419.29      444.78     22.64 o
  -3   6  14      910.51      885.64     42.14 o
  -2   6  14      112.39      125.47     12.17 o
  -1   6  14      706.68      716.05     22.16 o
   0   6  14       26.31       36.40      5.19 o
   1   6  14      707.32      678.57     19.15 o
   2   6  14      113.20      122.42      9.20 o
   3   6  14      909.43      971.71     20.74 o
   4   6  14      406.76      419.65     15.30 o
   5   6  14       29.67       18.90      7.90 o
   6   6  14       21.55        6.70      8.54 o
   7   6  14       12.07       16.54     10.80 o
  -7   7  14       30.09       28.75     11.60 o
  -6   7  14       86.64      107.45     15.23 o
  -5   7  14      102.25       87.56     13.60 o
  -4   7  14       92.59       92.35     12.44 o
  -3   7  14      774.08      790.68     26.60 o
  -2   7  14      136.17      152.87     13.42 o
  -1   7  14      452.56      422.61     18.40 o
   0   7  14      190.37      172.30     14.30 o
   1   7  14      464.08      478.30     12.84 o
   2   7  14      137.99      171.09      9.71 o
   3   7  14      769.85      753.65     18.61 o
   4   7  14       93.24       88.76      9.75 o
   5   7  14      100.00       77.84      9.89 o
   6   7  14       87.35       69.44     12.68 o
   7   7  14       30.76       31.07     11.75 o
  -7   8  14       16.06        7.26     12.33 o
  -6   8  14       36.91       47.92     12.38 o
  -5   8  14        5.88        0.00      8.38 o
  -4   8  14      215.43      209.10     17.19 o
  -3   8  14      231.88      234.21     16.86 o
  -2   8  14      156.21      145.83     18.89 o
  -1   8  14       50.40       57.16      7.29 o
   0   8  14     1538.47     1528.48     27.48 o
   1   8  14       49.91       43.55      6.52 o
   2   8  14      159.72      143.64      8.75 o
   3   8  14      233.59      246.66     13.52 o
   4   8  14      204.03      181.38     14.47 o
   5   8  14        5.27        0.00      6.89 o
   6   8  14       36.97       31.81      9.62 o
   7   8  14       16.33       10.25     19.87 o
  -7   9  14        5.92        0.00     14.56 o
  -6   9  14        7.96       11.67     10.85 o
  -5   9  14        7.94        7.71     10.40 o
  -4   9  14       66.11       61.59     11.37 o
  -3   9  14       69.88       59.55     22.87 o
  -2   9  14       25.19       33.64     17.63 o
  -1   9  14      912.08      885.56     39.73 o
   0   9  14     1361.74     1388.28     24.08 o
   1   9  14      906.80      931.67     25.40 o
   2   9  14       25.92       31.36      5.54 o
   3   9  14       68.48       69.26      8.78 o
   4   9  14       65.87       55.99      9.80 o
   5   9  14        8.27       15.68      8.79 o
   6   9  14        7.30       11.15      8.79 o
   7   9  14        5.99        5.62     16.93 o
  -7  10  14        0.55        0.00     29.27 o
  -6  10  14       30.60       19.16     12.79 o
  -5  10  14       55.37       58.62     13.70 o
  -4  10  14       22.27       40.39     11.91 o
  -3  10  14      365.28      349.55     29.34 o
  -2  10  14      452.52      464.20     31.59 o
  -1  10  14       60.39       60.73      9.73 o
   0  10  14       58.69       60.64      7.29 o
   1  10  14       60.11       57.29      7.13 o
   2  10  14      452.48      487.35     16.64 o
   3  10  14      376.81      381.91     15.20 o
   4  10  14       23.53       26.43      7.95 o
   5  10  14       55.97       79.35     11.79 o
   6  10  14       31.33       24.08      9.64 o
   7  10  14        0.53        7.24     17.06 o
  -6  11  14       28.19       28.27     13.76 o
  -5  11  14       15.46       29.78     15.38 o
  -4  11  14       56.74       56.94     13.85 o
  -3  11  14      303.31      304.23     52.97 o
  -2  11  14       45.22       32.61     10.96 o
  -1  11  14      210.05      200.08     12.43 o
   0  11  14      534.55      525.47     15.73 o
   1  11  14      216.26      197.55     12.13 o
   2  11  14       45.04       42.94      6.72 o
   3  11  14      299.74      323.81     14.82 o
   4  11  14       57.68       49.26      9.52 o
   5  11  14       14.75       14.14      8.57 o
   6  11  14       28.11       23.84      9.77 o
  -6  12  14       28.99       24.13     17.71 o
  -5  12  14       84.78       88.45     16.68 o
  -4  12  14       69.16       76.74     22.91 o
  -3  12  14      108.19       71.02     18.47 o
  -2  12  14       80.52       74.01     11.44 o
  -1  12  14      171.79      187.54     12.72 o
   0  12  14        1.66        0.87      6.17 o
   1  12  14      172.68      201.30     12.51 o
   2  12  14       81.85       89.88      9.79 o
   3  12  14      105.24       92.72      9.91 o
   4  12  14       69.27       74.92     10.63 o
   5  12  14       83.35       64.15     10.79 o
   6  12  14       29.05       28.52     13.00 o
  -6  13  14        8.40       20.89     21.29 o
  -5  13  14        0.78        0.00     33.04 o
  -4  13  14       36.61        4.15     15.16 o
  -3  13  14       85.62       58.28     50.27 o
  -2  13  14       62.80       77.59     11.65 o
  -1  13  14       75.66      105.79     17.04 o
   0  13  14      121.23      140.53     15.46 o
   1  13  14       74.09       82.29      9.66 o
   2  13  14       66.09       65.36     10.32 o
   3  13  14       84.09       74.05      9.25 o
   4  13  14       36.92       43.88      8.95 o
   5  13  14        0.63        0.00      7.87 o
   6  13  14        8.49       14.93     13.86 o
  -5  14  14       25.80       39.69     19.03 o
  -4  14  14       66.35      131.56     23.89 o
  -3  14  14      137.65      142.07     25.26 o
  -2  14  14      167.29      158.20     15.70 o
  -1  14  14        1.56        2.35      8.38 o
   0  14  14      145.78      151.30     11.65 o
   1  14  14        1.64        3.93      7.41 o
   2  14  14      165.44      145.57     15.70 o
   3  14  14      138.34      138.25     13.02 o
   4  14  14       62.28       56.26     11.72 o
   5  14  14       25.24       23.07      9.00 o
   6  14  14       17.53       11.69     14.48 o
  -5  15  14       12.29        0.00     26.23 o
  -4  15  14       69.68       49.20     37.81 o
  -3  15  14        9.43       24.08     12.30 o
  -2  15  14       15.62        9.23      9.86 o
  -1  15  14       10.75        0.00      8.11 o
   0  15  14       17.27       28.13      8.39 o
   1  15  14       11.15        2.74      8.22 o
   2  15  14       17.03        5.61      9.49 o
   3  15  14        9.62        9.89      7.75 o
   4  15  14       70.34       61.27     10.15 o
   5  15  14       12.44       18.65     11.23 o
  -5  16  14       19.55       11.47     27.19 o
  -4  16  14        6.07       29.47     18.28 o
  -3  16  14        8.70        0.00     23.22 o
  -2  16  14        3.35       23.00     12.30 o
  -1  16  14       34.60       17.54      9.92 o
   0  16  14       77.58       78.76     11.24 o
   1  16  14       34.39       12.52      8.73 o
   2  16  14        3.60        0.00      8.21 o
   3  16  14        9.56       17.34      8.66 o
   4  16  14        6.78        6.76      8.48 o
   5  16  14       20.27       16.88     10.85 o
  -4  17  14        6.68       11.92     22.65 o
  -3  17  14       19.98        0.00     11.50 o
  -2  17  14       47.77       62.07     18.95 o
  -1  17  14        4.10       15.03     10.63 o
   0  17  14       24.70        9.80      9.25 o
   1  17  14        4.26        4.89      9.98 o
   2  17  14       47.05       43.03     10.44 o
   3  17  14       18.94       17.57      9.16 o
   4  17  14        6.67        7.36     10.62 o
  -3  18  14       19.02        4.45     12.51 o
  -2  18  14        0.09        0.00     14.15 o
  -1  18  14       17.77       14.95     12.02 o
   0  18  14        0.08        2.67      9.96 o
   1  18  14       17.72        9.08     13.29 o
   2  18  14        0.09        0.00      8.39 o
   3  18  14       18.31        5.74     15.71 o
  -2  19  14        5.12        6.36     13.17 o
  -1  19  14       69.99       81.43     17.79 o
   0  19  14        0.00        5.62     10.45 o
   1  19  14       70.27       65.85     14.18 o
   2  19  14        5.21        0.00     11.02 o
  -1  20  14        1.27       17.08     16.69 o
   0  20  14        1.06       22.29     24.35 o
   1  20  14        1.30        0.00     12.70 o
   1   0  15      202.01      209.90     12.39 o
   2   0  15      681.84      657.82     19.16 o
   3   0  15      139.26      163.15     12.41 o
   4   0  15      316.78      297.77     15.50 o
   5   0  15      130.24      113.61     12.53 o
   6   0  15        4.28       16.46      8.40 o
   7   0  15       28.93       12.20      9.84 o
   8   0  15        9.69        8.33     30.18 o
  -8   1  15       10.81        0.00     18.08 o
  -7   1  15       18.41       23.63      9.77 o
  -6   1  15       15.79       17.07      8.79 o
  -5   1  15        9.26        3.75      6.96 o
  -4   1  15      699.59      746.16     23.58 o
  -3   1  15      217.85      220.63     16.68 o
  -2   1  15        1.42        4.28      5.12 o
  -1   1  15       50.23       32.98      9.17 o
   0   1  15       11.10       15.48      5.48 o
   1   1  15       50.27       44.50      6.43 o
   2   1  15        0.83        4.33      5.14 o
   3   1  15      212.35      215.62     12.62 o
   4   1  15      685.05      745.05     29.93 o
   5   1  15        8.58        4.56      7.29 o
   6   1  15       16.01       12.51      8.51 o
   7   1  15       18.78       22.56      9.57 o
   8   1  15       10.91        0.00     17.91 o
  -8   2  15        8.38       12.57     16.01 o
  -7   2  15       13.12       10.13     13.10 o
  -6   2  15       28.86       13.23      8.81 o
  -5   2  15        2.29        1.83      6.84 o
  -4   2  15      217.09      231.29     14.28 o
  -3   2  15       53.69       42.93      7.79 o
  -2   2  15       56.40       46.79      7.12 o
  -1   2  15       88.55       92.90     11.33 o
   0   2  15       93.80      106.02      8.28 o
   1   2  15       84.60       82.94      7.91 o
   2   2  15       58.53       55.74      7.32 o
   3   2  15       57.88       52.77      8.26 o
   4   2  15      215.57      232.45     14.22 o
   5   2  15        2.09        4.13      6.90 o
   6   2  15       28.07       15.95      8.28 o
   7   2  15       13.31       18.79     11.09 o
   8   2  15        8.53        8.95     16.61 o
  -7   3  15       20.03       20.14     12.21 o
  -6   3  15       71.30       74.54     11.65 o
  -5   3  15      134.46      155.52     13.45 o
  -4   3  15       43.28       49.05      8.75 o
  -3   3  15      271.83      291.30     14.59 o
  -2   3  15       70.00       65.16      9.64 o
  -1   3  15       21.35       24.88      7.17 o
   0   3  15      138.04      131.45     12.60 o
   1   3  15       21.12       21.53      5.36 o
   2   3  15       68.95       66.54      9.71 o
   3   3  15      273.01      276.19     14.04 o
   4   3  15       41.28       35.38     10.98 o
   5   3  15      139.65      161.30     13.38 o
   6   3  15       71.23       77.71     11.58 o
   7   3  15       20.40       29.16     11.73 o
  -7   4  15        6.29        0.00      9.49 o
  -6   4  15       22.02       16.68     10.94 o
  -5   4  15      160.98      165.87     22.36 o
  -4   4  15      223.23      225.76     17.63 o
  -3   4  15       69.12       71.85      9.85 o
  -2   4  15      192.29      208.33     14.66 o
  -1   4  15       56.69       40.10      8.07 o
   0   4  15      273.11      279.09     11.01 o
   1   4  15       62.47       51.75      6.40 o
   2   4  15      189.22      184.20      9.71 o
   3   4  15       64.07       72.09      8.39 o
   4   4  15      224.52      219.96     13.97 o
   5   4  15      162.99      169.81     14.60 o
   6   4  15       21.82       25.99     10.10 o
   7   4  15        6.21        5.51      9.91 o
  -7   5  15       79.78       99.23     14.47 o
  -6   5  15       22.69       21.60      9.34 o
  -5   5  15       73.32       97.90     12.49 o
  -4   5  15      340.96      350.90     18.77 o
  -3   5  15      256.49      247.89     17.32 o
  -2   5  15       77.99       73.57     10.84 o
  -1   5  15      112.88      114.38     11.53 o
   0   5  15      156.33      146.58     11.88 o
   1   5  15      112.92      130.16     13.70 o
   2   5  15       75.98       87.56      7.68 o
   3   5  15      245.05      221.39     11.40 o
   4   5  15      348.70      360.87     18.52 o
   5   5  15       73.96       50.99     10.84 o
   6   5  15       22.42       14.34      8.79 o
   7   5  15       79.62       65.87     13.60 o
  -7   6  15        8.72        2.01     10.16 o
  -6   6  15       14.00        6.74      9.30 o
  -5   6  15       53.47       40.41     11.67 o
  -4   6  15       64.27       44.82     12.17 o
  -3   6  15      600.99      554.65     23.73 o
  -2   6  15      691.10      665.78     23.87 o
  -1   6  15       66.94       66.24     17.63 o
   0   6  15       86.78       75.60     11.99 o
   1   6  15       68.30       54.47      8.03 o
   2   6  15      677.51      638.59     16.35 o
   3   6  15      604.62      593.96     16.83 o
   4   6  15       62.99       62.21      8.18 o
   5   6  15       54.57       50.01      9.54 o
   6   6  15       13.63       10.66      9.29 o
   7   6  15        8.66        0.20     16.27 o
  -7   7  15        0.54        0.00     14.08 o
  -6   7  15       69.93       57.39     14.04 o
  -5   7  15      110.74       92.50     14.03 o
  -4   7  15      161.34      137.09     14.96 o
  -3   7  15      195.22      189.87     15.86 o
  -2   7  15      621.56      607.64     32.32 o
  -1   7  15      833.54      860.03     66.85 o
   0   7  15       10.31        8.67      4.72 o
   1   7  15      829.42      793.15     18.03 o
   2   7  15      608.72      595.50     16.18 o
   3   7  15      194.66      197.51     11.21 o
   4   7  15      156.22      151.78     11.94 o
   5   7  15      109.52      104.96     10.97 o
   6   7  15       69.89      102.45     16.67 o
   7   7  15        0.53        0.00     13.85 o
  -7   8  15        9.27       19.99     31.88 o
  -6   8  15       17.92       18.52     11.15 o
  -5   8  15        8.36        5.17      8.98 o
  -4   8  15       31.57       32.69      9.95 o
  -3   8  15        7.09        8.50      8.10 o
  -2   8  15      390.56      350.87     28.82 o
  -1   8  15      989.57      989.68     43.22 o
   0   8  15      480.85      454.13     14.07 o
   1   8  15     1000.15     1004.60     20.74 o
   2   8  15      400.83      405.47     14.38 o
   3   8  15        6.52       12.89      6.53 o
   4   8  15       31.64       41.20      8.53 o
   5   8  15        8.23        2.19      7.73 o
   6   8  15       17.98       16.36      9.41 o
   7   8  15        9.09        4.53     16.33 o
  -7   9  15       28.75       13.27     19.47 o
  -6   9  15       10.23        5.94     10.47 o
  -5   9  15        5.80        0.00      8.78 o
  -4   9  15       23.93       40.61     10.60 o
  -3   9  15      193.99      195.71     19.52 o
  -2   9  15      102.35      100.41     18.24 o
  -1   9  15       47.83       56.88     19.52 o
   0   9  15       76.08       81.23      7.83 o
   1   9  15       46.69       43.81      7.13 o
   2   9  15      101.20       98.52      8.81 o
   3   9  15      201.44      204.50     12.09 o
   4   9  15       22.11       11.84      7.35 o
   5   9  15        6.38        0.00      7.81 o
   6   9  15       10.31       11.25      8.99 o
   7   9  15       28.46       25.17     18.78 o
  -6  10  15        2.09        0.00     16.45 o
  -5  10  15       31.15       16.24     11.74 o
  -4  10  15       46.28       52.95     12.91 o
  -3  10  15       61.65       43.18     15.34 o
  -2  10  15       52.44       39.31     33.01 o
  -1  10  15      376.93      364.14     18.88 o
   0  10  15      671.83      677.56     17.30 o
   1  10  15      371.28      399.34     16.17 o
   2  10  15       53.04       55.64      8.31 o
   3  10  15       59.82       71.50      8.98 o
   4  10  15       46.11       40.25      8.95 o
   5  10  15       31.07       32.38     10.05 o
   6  10  15        1.90        0.00      8.51 o
  -6  11  15        1.03        2.48     14.39 o
  -5  11  15        9.15       12.48     13.03 o
  -4  11  15      146.32      159.65     19.56 o
  -3  11  15       84.92      103.00     22.94 o
  -2  11  15      217.29      236.82     40.28 o
  -1  11  15      215.42      220.57     13.40 o
   0  11  15       63.55       77.17      8.29 o
   1  11  15      215.45      239.91     13.30 o
   2  11  15      214.00      225.21     13.88 o
   3  11  15       86.93       81.92      9.37 o
   4  11  15      144.94      175.55     13.92 o
   5  11  15        9.57        6.53      8.19 o
   6  11  15        1.02        3.10     12.08 o
  -6  12  15        3.83       13.46     21.46 o
  -5  12  15        4.22        0.00     10.67 o
  -4  12  15       23.67       49.53     18.08 o
  -3  12  15       45.76       57.34     17.65 o
  -2  12  15      201.45      242.23     41.30 o
  -1  12  15      177.74      189.87     12.88 o
   0  12  15        0.00        0.00      6.23 o
   1  12  15      177.33      193.95     12.95 o
   2  12  15      203.24      204.86     13.58 o
   3  12  15       47.20       42.69      9.00 o
   4  12  15       23.05       18.15      7.81 o
   5  12  15        4.57        0.00      8.16 o
   6  12  15        3.84        0.54     12.45 o
  -6  13  15        4.91        7.83     22.43 o
  -5  13  15       15.24       12.81     17.59 o
  -4  13  15       13.53       54.90     18.52 o
  -3  13  15       32.00        0.05     12.92 o
  -2  13  15       44.34       23.73     11.67 o
  -1  13  15       81.24       70.98     10.48 o
   0  13  15       20.45       24.05      7.42 o
   1  13  15       80.70       81.23      9.85 o
   2  13  15       43.48       54.49     10.20 o
   3  13  15       31.28       29.78      8.62 o
   4  13  15       14.95       15.21      7.63 o
   5  13  15       15.22       10.12      8.99 o
   6  13  15        4.73        0.00     14.74 o
  -5  14  15       20.04       13.63     27.71 o
  -4  14  15       15.45       14.27     16.82 o
  -3  14  15       14.30        6.28     14.33 o
  -2  14  15        8.76       15.63     10.69 o
  -1  14  15        1.40        7.43      7.46 o
   0  14  15       95.11      112.84     16.17 o
   1  14  15        1.35        1.89      7.43 o
   2  14  15        7.62       10.93      8.38 o
   3  14  15       14.06        7.79      7.93 o
   4  14  15       15.75        8.71      9.17 o
   5  14  15       20.17       20.16     11.10 o
  -5  15  15        3.16        4.09     27.25 o
  -4  15  15       35.03       39.76     19.79 o
  -3  15  15       34.48        9.81     16.07 o
  -2  15  15       13.94        7.45     10.37 o
  -1  15  15       19.90       23.87      9.23 o
   0  15  15       20.76       12.37      9.21 o
   1  15  15       19.09       17.46      8.44 o
   2  15  15       14.31        3.54      8.80 o
   3  15  15       36.27       18.97      9.54 o
   4  15  15       35.59       41.71      9.57 o
   5  15  15        3.06        4.65     10.78 o
  -4  16  15        4.97        0.00     16.53 o
  -3  16  15        2.59        0.00     16.24 o
  -2  16  15        2.59        0.00     10.82 o
  -1  16  15       27.34       30.08     11.35 o
   0  16  15        5.29        0.00      9.53 o
   1  16  15       26.52        6.46     10.83 o
   2  16  15        2.71        0.03      8.45 o
   3  16  15        2.43       12.28      9.74 o
   4  16  15        4.84        1.44     11.58 o
  -3  17  15        7.77        0.00     20.84 o
  -2  17  15        9.09       18.26     15.72 o
  -1  17  15        3.92        1.63     13.24 o
   0  17  15        8.95        0.00     10.60 o
   1  17  15        4.07        0.00      9.05 o
   2  17  15        8.77        0.98      9.79 o
   3  17  15        8.61        8.93     12.31 o
   4  17  15       12.57       37.24     13.95 o
  -3  18  15        0.63        0.00     15.75 o
  -2  18  15       26.35       15.14     16.34 o
  -1  18  15       19.84       20.43     11.96 o
   0  18  15        3.84        8.76     17.67 o
   1  18  15       20.29        0.03      9.80 o
   2  18  15       26.57       55.00     15.03 o
   3  18  15        0.57        4.43     13.14 o
  -2  19  15       35.30       44.74     24.87 o
  -1  19  15        4.26       12.86     13.78 o
   0  19  15        4.93       24.06     15.23 o
   1  19  15        4.08        0.00     11.56 o
   2  19  15       35.91        3.37     14.85 o
   0   0  16       11.81        7.09      7.55 o
   1   0  16       16.85       19.63      6.56 o
   2   0  16       72.79       88.98      8.95 o
   3   0  16      134.74      140.11     11.03 o
   4   0  16      183.89      189.70     13.59 o
   5   0  16        0.01        2.48      7.34 o
   6   0  16        1.16        0.00      7.12 o
   7   0  16       46.51       61.04     12.07 o
  -7   1  16        7.96        6.64     11.73 o
  -6   1  16       15.31        7.05      8.17 o
  -5   1  16      103.82       93.73     13.61 o
  -4   1  16      167.09      160.06     12.55 o
  -3   1  16       47.69       50.30      8.41 o
  -2   1  16      468.60      504.50     16.98 o
  -1   1  16       95.48      109.27     11.85 o
   0   1  16        3.06        9.19      4.91 o
   1   1  16      100.29       95.12     11.03 o
   2   1  16      475.69      510.77     17.02 o
   3   1  16       49.57       32.31      7.58 o
   4   1  16      166.09      144.92     12.54 o
   5   1  16      104.45      107.18     12.79 o
   6   1  16       15.89       20.23      9.08 o
   7   1  16        7.69        4.38      9.22 o
  -7   2  16       50.47       47.23     11.25 o
  -6   2  16      101.33      132.30     13.87 o
  -5   2  16      113.75      128.00     12.59 o
  -4   2  16      208.13      251.06     21.05 o
  -3   2  16      107.40      143.39     15.34 o
  -2   2  16        2.72        0.00      5.15 o
  -1   2  16       39.62       32.75      7.75 o
   0   2  16      142.09      129.07     10.41 o
   1   2  16       40.18       29.87      7.39 o
   2   2  16        2.61        1.74      5.55 o
   3   2  16      108.56      115.11     10.49 o
   4   2  16      202.12      196.18     13.86 o
   5   2  16      110.28      101.51     11.71 o
   6   2  16      101.00      113.11     13.11 o
   7   2  16       50.73       61.50     13.26 o
  -7   3  16        2.41        0.00      9.47 o
  -6   3  16       10.14        3.25      8.57 o
  -5   3  16      132.16      151.37     14.89 o
  -4   3  16       77.94       83.61     10.14 o
  -3   3  16      242.83      244.40     14.04 o
  -2   3  16      280.85      270.80     16.76 o
  -1   3  16      102.45      107.74     11.41 o
   0   3  16      206.23      207.50     16.04 o
   1   3  16      102.53       99.14      8.98 o
   2   3  16      285.37      322.82     12.36 o
   3   3  16      239.57      249.95     13.78 o
   4   3  16       77.73       53.77      9.21 o
   5   3  16      130.44      150.83     21.13 o
   6   3  16       10.09       10.29      9.93 o
   7   3  16        2.41        3.85     12.25 o
  -7   4  16        1.27        0.00     11.96 o
  -6   4  16       52.25       61.12     12.39 o
  -5   4  16      105.76      122.65     13.61 o
  -4   4  16       60.15       64.69     14.42 o
  -3   4  16      347.27      304.44     18.70 o
  -2   4  16      207.36      186.25     14.70 o
  -1   4  16      289.37      267.77     15.86 o
   0   4  16      466.31      503.88     17.66 o
   1   4  16      287.10      288.30     16.67 o
   2   4  16      204.90      192.24     10.34 o
   3   4  16      360.05      327.61     14.41 o
   4   4  16       58.62       58.33      8.78 o
   5   4  16      106.68      107.62     11.80 o
   6   4  16       54.00       64.17     14.76 o
   7   4  16        1.02        0.00     11.26 o
  -7   5  16        0.23        2.72     12.34 o
  -6   5  16        5.04        0.00      8.24 o
  -5   5  16      199.64      218.03     16.85 o
  -4   5  16      213.60      200.18     17.59 o
  -3   5  16      354.15      318.53     24.26 o
  -2   5  16      384.96      379.02     19.51 o
  -1   5  16       43.02       37.28     11.62 o
   0   5  16        2.58        0.00      6.04 o
   1   5  16       40.34       32.32      6.62 o
   2   5  16      397.01      415.48     15.16 o
   3   5  16      346.93      367.91     14.26 o
   4   5  16      213.40      206.22     13.12 o
   5   5  16      196.68      197.33     15.10 o
   6   5  16        5.22       12.02      9.15 o
   7   5  16        0.24       10.94     15.12 o
  -7   6  16       94.31       98.34     23.50 o
  -6   6  16        7.31       16.28     10.88 o
  -5   6  16       31.34       55.18     12.41 o
  -4   6  16      244.63      255.18     20.81 o
  -3   6  16      111.96      119.44     13.88 o
  -2   6  16       59.10       57.75     10.41 o
  -1   6  16      822.99      811.66     43.80 o
   0   6  16      120.18      138.10     22.88 o
   1   6  16      826.56      790.83     27.72 o
   2   6  16       62.20       73.81      8.60 o
   3   6  16      113.95      122.96      9.84 o
   4   6  16      243.49      253.50     14.61 o
   5   6  16       31.56       35.42     11.07 o
   6   6  16        7.34        5.98      9.07 o
   7   6  16       93.22      105.98     23.78 o
  -7   7  16       25.53        0.00     14.93 o
  -6   7  16       17.40       19.33     12.19 o
  -5   7  16        8.41        7.96      9.28 o
  -4   7  16       33.45       22.50     10.02 o
  -3   7  16      286.91      299.78     19.43 o
  -2   7  16       90.47      103.95     12.64 o
  -1   7  16      337.06      369.12     36.62 o
   0   7  16      776.97      750.95     25.09 o
   1   7  16      339.77      354.73     14.24 o
   2   7  16       94.46       99.58     17.21 o
   3   7  16      284.51      305.11     13.37 o
   4   7  16       33.75       42.30      8.43 o
   5   7  16        8.20        0.00      7.25 o
   6   7  16       17.00       14.30      9.67 o
   7   7  16       26.02       27.84     31.08 o
  -7   8  16       44.26       42.07     19.15 o
  -6   8  16       15.02       16.29     11.02 o
  -5   8  16       24.61       19.54     11.15 o
  -4   8  16      160.94      183.76     17.51 o
  -3   8  16       76.91       84.62     12.40 o
  -2   8  16      140.09      103.31     18.96 o
  -1   8  16      372.23      348.60     28.54 o
   0   8  16       22.24       14.20      5.82 o
   1   8  16      375.49      377.73     14.02 o
   2   8  16      141.51      146.81     15.57 o
   3   8  16       80.58       87.77     11.07 o
   4   8  16      161.15      215.40     13.82 o
   5   8  16       24.64       24.69      8.94 o
   6   8  16       14.76       20.27      9.72 o
   7   8  16       45.39       31.89     18.47 o
  -6   9  16       13.52        8.16     11.16 o
  -5   9  16        2.59       13.58      9.78 o
  -4   9  16        4.28        4.71      8.42 o
  -3   9  16       79.90       68.05     14.14 o
  -2   9  16       43.03       21.03     13.69 o
  -1   9  16     1126.05     1177.71     49.28 o
   0   9  16        0.33        4.48      6.28 o
   1   9  16     1128.06     1208.92     23.87 o
   2   9  16       42.63       39.88      7.83 o
   3   9  16       78.01       82.58      9.27 o
   4   9  16        4.01        0.00      7.14 o
   5   9  16        2.54        0.00      8.05 o
   6   9  16       14.14        3.08      9.79 o
  -6  10  16        0.46       10.56     20.95 o
  -5  10  16       15.75       27.02     13.03 o
  -4  10  16       11.01       10.97     15.12 o
  -3  10  16       34.67       39.55     16.07 o
  -2  10  16       58.91       68.49     17.56 o
  -1  10  16      208.03      191.40     23.81 o
   0  10  16      124.18      136.71     11.57 o
   1  10  16      208.67      201.39     12.43 o
   2  10  16       60.06       53.74      8.63 o
   3  10  16       32.46       31.67      8.23 o
   4  10  16       10.92        9.46      7.39 o
   5  10  16       16.12       27.13     10.16 o
   6  10  16        0.46        7.80     12.97 o
  -6  11  16        1.24       14.08     21.86 o
  -5  11  16       10.31       19.25     12.03 o
  -4  11  16       36.35       29.46     12.75 o
  -3  11  16      113.46      163.23     25.15 o
  -2  11  16      190.51      194.56     25.72 o
  -1  11  16      346.56      317.82     28.81 o
   0  11  16      121.00      115.48     11.18 o
   1  11  16      352.37      365.26     15.78 o
   2  11  16      190.99      214.65     13.76 o
   3  11  16      116.26      118.08     12.57 o
   4  11  16       36.16       31.71      8.93 o
   5  11  16       10.05        1.60      8.36 o
   6  11  16        1.32        0.00     11.96 o
  -6  12  16       27.95       49.56     26.80 o
  -5  12  16        8.85       21.63     13.42 o
  -4  12  16       29.11       39.94     18.39 o
  -3  12  16       10.58        0.00     18.03 o
  -2  12  16      119.81      104.68     20.97 o
  -1  12  16      427.87      463.31     25.84 o
   0  12  16        0.10        0.00      6.16 o
   1  12  16      431.06      418.73     19.96 o
   2  12  16      121.89      104.04     10.99 o
   3  12  16       10.95       17.49      9.08 o
   4  12  16       28.75       37.37      8.74 o
   5  12  16        8.88        0.00      8.40 o
   6  12  16       28.12       14.71     15.17 o
  -5  13  16        2.18       47.35     29.18 o
  -4  13  16        0.57        0.00     13.76 o
  -3  13  16       48.31       93.33     20.47 o
  -2  13  16       14.23       14.92     13.76 o
  -1  13  16       10.69       20.03     13.54 o
   0  13  16       17.21       14.75      9.87 o
   1  13  16       10.06        3.13      9.22 o
   2  13  16       15.39       15.41      8.52 o
   3  13  16       47.83       47.96     10.32 o
   4  13  16        0.61        0.00      7.53 o
   5  13  16        2.14        0.00     12.00 o
  -4  14  16       74.13      133.66     35.57 o
  -3  14  16       44.71       49.57     18.73 o
  -2  14  16        7.19       31.91     24.02 o
  -1  14  16        7.49       19.10     18.06 o
   0  14  16       46.39       54.57     17.85 o
   1  14  16        7.19        8.50      8.06 o
   2  14  16        7.63        3.44      8.18 o
   3  14  16       43.88       15.91      9.39 o
   4  14  16       72.36       78.57     11.44 o
   5  14  16        9.03       13.02     10.83 o
  -4  15  16        6.93       31.11     27.82 o
  -3  15  16        2.85       17.75     16.86 o
  -2  15  16       10.91       24.58     24.58 o
  -1  15  16       25.16       27.48     13.30 o
   0  15  16       10.06       19.16     10.91 o
   1  15  16       25.08       19.40      9.22 o
   2  15  16       11.22        8.72      8.80 o
   3  15  16        2.85        0.00      9.16 o
   4  15  16        7.12        7.29     10.46 o
  -4  16  16       27.56       21.46     31.28 o
  -3  16  16       18.16       47.29     28.22 o
  -2  16  16        7.16        0.00     14.34 o
  -1  16  16       19.33       46.37     13.08 o
   0  16  16        0.01        6.36     10.83 o
   1  16  16       19.13        9.21     10.00 o
   2  16  16        7.41        0.00      8.60 o
   3  16  16       17.82       10.78     10.86 o
   4  16  16       27.36       24.53     15.43 o
  -3  17  16        4.49        0.00     20.50 o
  -2  17  16       24.58       37.98     42.78 o
  -1  17  16       36.95       53.13     15.06 o
   0  17  16       59.38       57.74     21.06 o
   1  17  16       37.37       43.80     11.47 o
   2  17  16       23.89       45.02     12.05 o
   3  17  16        4.29        4.05     14.09 o
  -2  18  16        5.64        9.08     21.01 o
  -1  18  16        9.55        3.03     13.55 o
   0  18  16        2.95        3.88     13.69 o
   1  18  16        9.65        3.98     23.81 o
   2  18  16        5.38        0.00     12.05 o
   1   0  17      347.31      382.44     19.11 o
   2   0  17      271.43      280.14     13.81 o
   3   0  17       27.17       16.24      7.02 o
   4   0  17      105.77      103.48     16.58 o
   5   0  17        0.04        7.89      7.91 o
   6   0  17        9.16       25.31      9.21 o
   7   0  17       61.40       70.85     15.03 o
  -7   1  17       19.41       36.33     16.31 o
  -6   1  17       20.28       11.52      8.87 o
  -5   1  17       92.22       81.64     11.27 o
  -4   1  17       91.15       93.54     12.95 o
  -3   1  17       99.40      104.90     10.56 o
  -2   1  17       71.13       65.51      8.55 o
  -1   1  17       40.91       32.46      9.25 o
   0   1  17      229.36      232.79     18.00 o
   1   1  17       40.38       46.70      9.26 o
   2   1  17       70.78       71.88      8.92 o
   3   1  17      101.31       95.12      9.92 o
   4   1  17       94.99       90.44     10.61 o
   5   1  17       92.06       92.14     11.60 o
   6   1  17       19.67       14.25      9.12 o
   7   1  17       20.16        8.16     12.97 o
  -7   2  17       15.97       28.60     14.99 o
  -6   2  17       30.15        5.55      8.76 o
  -5   2  17      142.86      129.37     13.26 o
  -4   2  17      133.12      130.45     12.29 o
  -3   2  17       44.98       31.88      7.91 o
  -2   2  17      143.76      144.71     18.93 o
  -1   2  17       51.04       49.88     11.35 o
   0   2  17       21.69       16.22     11.42 o
   1   2  17       54.02       59.94      9.14 o
   2   2  17      143.39      162.80     13.06 o
   3   2  17       46.45       56.43      8.84 o
   4   2  17      133.47      124.40     16.64 o
   5   2  17      144.78      182.91     14.74 o
   6   2  17       30.22       22.59      9.70 o
   7   2  17       15.99        9.74     13.00 o
  -7   3  17       34.38       50.55     16.11 o
  -6   3  17       76.48       67.42     11.88 o
  -5   3  17       40.87       38.83     12.51 o
  -4   3  17        3.85        0.00      6.69 o
  -3   3  17      242.47      239.55     15.46 o
  -2   3  17        3.99        0.00      6.94 o
  -1   3  17       41.80       49.35     16.30 o
   0   3  17       79.63       71.57     15.68 o
   1   3  17       41.66       42.00     11.86 o
   2   3  17        3.86        0.65      5.72 o
   3   3  17      238.70      261.43     14.45 o
   4   3  17        3.69        0.00      6.79 o
   5   3  17       41.45       27.72      9.26 o
   6   3  17       75.12       82.78     14.06 o
   7   3  17       32.97       34.14     16.25 o
  -7   4  17       23.38        0.00     12.15 o
  -6   4  17       47.53       43.38     11.64 o
  -5   4  17       52.21       50.69     11.33 o
  -4   4  17       35.19       17.85      8.22 o
  -3   4  17       11.33        2.75      7.77 o
  -2   4  17      318.29      323.69     18.70 o
  -1   4  17      147.71      135.40     13.01 o
   0   4  17      395.58      423.64     22.84 o
   1   4  17      142.34      168.68     12.86 o
   2   4  17      320.28      351.69     15.97 o
   3   4  17       11.94        8.47      6.02 o
   4   4  17       35.40       23.22      7.58 o
   5   4  17       54.30       32.39      9.16 o
   6   4  17       47.09       46.80     13.52 o
   7   4  17       23.15       35.59     15.97 o
  -7   5  17        7.02       17.73     16.42 o
  -6   5  17       11.19       13.40      9.48 o
  -5   5  17      108.93       95.07     13.55 o
  -4   5  17       84.44       60.68     13.31 o
  -3   5  17      370.81      338.45     20.42 o
  -2   5  17       58.21       59.19     10.85 o
  -1   5  17      153.49      159.80     22.24 o
   0   5  17       25.99       15.13     13.43 o
   1   5  17      152.73      173.76     14.67 o
   2   5  17       59.90       51.87      8.71 o
   3   5  17      368.98      351.49     14.34 o
   4   5  17       87.04       70.30      8.91 o
   5   5  17      106.98      108.65     14.35 o
   6   5  17       11.35       16.79     10.02 o
   7   5  17        7.28       24.65     18.09 o
  -7   6  17        1.10        1.85     16.77 o
  -6   6  17       21.10       34.22     13.20 o
  -5   6  17        7.82       16.15     10.76 o
  -4   6  17      113.64      116.28     14.54 o
  -3   6  17      281.94      305.33     19.89 o
  -2   6  17      370.67      408.49     20.83 o
  -1   6  17      371.29      383.89     55.04 o
   0   6  17      375.08      402.45     30.52 o
   1   6  17      371.17      403.58     18.91 o
   2   6  17      368.54      361.13     16.61 o
   3   6  17      284.48      290.57     13.60 o
   4   6  17      113.09      120.04     11.56 o
   5   6  17        7.76        0.86      7.72 o
   6   6  17       21.65       15.55      9.84 o
   7   6  17        1.01       14.19     17.66 o
  -6   7  17       19.75        8.70     11.65 o
  -5   7  17        0.28        0.00      8.26 o
  -4   7  17       61.72       70.27     13.10 o
  -3   7  17       16.50        7.75      9.22 o
  -2   7  17      126.46      144.84     14.39 o
  -1   7  17      171.97      149.63     21.89 o
   0   7  17      171.13      166.77     22.20 o
   1   7  17      174.07      152.56     10.17 o
   2   7  17      128.03      122.46     11.65 o
   3   7  17       16.01       16.63      6.52 o
   4   7  17       59.75       72.07     10.06 o
   5   7  17        0.21        0.00      7.65 o
   6   7  17       20.33       25.85     10.76 o
  -6   8  17       22.89       43.25     17.88 o
  -5   8  17        2.26        0.00      9.77 o
  -4   8  17       15.34       11.07      9.85 o
  -3   8  17       25.24       25.58      9.68 o
  -2   8  17       86.47      105.11     20.27 o
  -1   8  17      629.50      695.68     39.40 o
   0   8  17      315.41      289.75     21.75 o
   1   8  17      624.27      614.74     17.63 o
   2   8  17       90.78       86.21      8.81 o
   3   8  17       25.47       26.22      9.90 o
   4   8  17       14.70       15.57      7.88 o
   5   8  17        2.33        0.00      7.98 o
   6   8  17       22.10       41.03     13.57 o
  -6   9  17        2.45        0.00     16.44 o
  -5   9  17        7.00       21.32     10.55 o
  -4   9  17       19.49       18.50     11.54 o
  -3   9  17      159.21      186.93     19.99 o
  -2   9  17      103.76       82.32     36.53 o
  -1   9  17      309.71      294.76     27.95 o
   0   9  17      407.14      412.24     21.48 o
   1   9  17      308.01      341.47     14.17 o
   2   9  17      102.95      100.01     10.43 o
   3   9  17      155.75      186.44     14.73 o
   4   9  17       20.20       25.15      8.51 o
   5   9  17        6.89        2.88      8.64 o
   6   9  17        2.17       12.78     14.12 o
  -6  10  17        0.28        7.72     21.86 o
  -5  10  17        6.01       11.66     11.90 o
  -4  10  17       25.61       22.80     14.65 o
  -3  10  17        3.72        8.49     15.15 o
  -2  10  17       53.95       34.89     16.21 o
  -1  10  17      204.85      174.56     57.65 o
   0  10  17       58.32       63.79     13.59 o
   1  10  17      202.00      198.29     12.82 o
   2  10  17       54.03       50.69      9.07 o
   3  10  17        4.15        7.85      7.75 o
   4  10  17       25.65       25.35      9.07 o
   5  10  17        5.76       29.04     10.40 o
   6  10  17        0.28        0.00     13.63 o
  -5  11  17        1.68       18.07     15.45 o
  -4  11  17      136.63      104.75     22.46 o
  -3  11  17        1.75        0.00     16.35 o
  -2  11  17       28.58       13.93     20.01 o
  -1  11  17       27.58       40.86     16.29 o
   0  11  17       74.11       91.61     10.53 o
   1  11  17       28.81       14.59      7.56 o
   2  11  17       27.71       38.93      8.60 o
   3  11  17        1.80       12.87      8.63 o
   4  11  17      138.22      158.50     14.82 o
   5  11  17        1.70        0.00      9.06 o
  -5  12  17        8.25       10.36     15.29 o
  -4  12  17       36.97       60.33     32.56 o
  -3  12  17      145.77      146.49     24.63 o
  -2  12  17       17.45       17.30     17.46 o
  -1  12  17       23.51       23.99     15.16 o
   0  12  17       30.12       30.61      9.51 o
   1  12  17       24.28       21.16      7.87 o
   2  12  17       16.27        6.22      7.74 o
   3  12  17      143.25      169.45     15.39 o
   4  12  17       36.45       40.83     10.14 o
   5  12  17        7.87        0.00     11.64 o
  -4  13  17       16.64        4.37     16.45 o
  -3  13  17       97.40       94.50     29.38 o
  -2  13  17       62.51       25.70     29.95 o
  -1  13  17       28.79       49.11     24.64 o
   0  13  17        0.85        1.84      8.21 o
   1  13  17       27.74       19.28      8.27 o
   2  13  17       61.94       59.77     13.18 o
   3  13  17       96.78      108.67     13.02 o
   4  13  17       17.04       37.80     10.83 o
   5  13  17        4.96        0.00     10.59 o
  -4  14  17        2.72       12.21     25.26 o
  -3  14  17       21.75       22.96     16.99 o
  -2  14  17       35.67       50.02     26.74 o
  -1  14  17       42.05       76.36     27.08 o
   0  14  17        4.30        0.74      8.76 o
   1  14  17       41.79       24.80     10.05 o
   2  14  17       36.87       41.41     10.77 o
   3  14  17       21.29        5.39      9.45 o
   4  14  17        2.48        0.00     11.16 o
  -4  15  17        6.51        0.00     29.58 o
  -3  15  17       11.06        0.00     23.33 o
  -2  15  17        0.46        0.00     18.05 o
  -1  15  17       10.91        4.04     14.05 o
   0  15  17       14.37       16.08     11.05 o
   1  15  17       11.21        4.35      9.38 o
   2  15  17        0.36        0.81      9.29 o
   3  15  17       11.59       17.36     10.76 o
   4  15  17        6.79        0.00     17.89 o
  -3  16  17       13.70       16.58     26.68 o
  -2  16  17        3.25        0.00     20.10 o
  -1  16  17       27.80       35.88     22.77 o
   0  16  17       17.82       21.89     11.83 o
   1  16  17       27.44       13.59     12.65 o
   2  16  17        3.65       12.67     10.09 o
   3  16  17       13.78       14.73     13.14 o
  -2  17  17        8.44        0.00     21.74 o
  -1  17  17       26.02       37.07     22.94 o
   0  17  17        1.08        0.00     11.11 o
   1  17  17       25.66       10.38     12.22 o
   2  17  17        8.70       10.22     12.92 o
   0  18  17        5.51        0.00     15.68 o
   0   0  18      209.80      257.64     36.79 o
   1   0  18       91.72       83.52     11.33 o
   2   0  18       34.16       24.57      9.67 o
   3   0  18       38.52       35.07      8.44 o
   4   0  18        5.80        3.63      7.40 o
   5   0  18        1.16        0.00      8.00 o
   6   0  18      110.74      123.88     14.35 o
   7   0  18       47.17       41.24     16.29 o
  -7   1  18      104.55      131.82     21.28 o
  -6   1  18        9.01       24.16     10.14 o
  -5   1  18       25.55       22.19      9.31 o
  -4   1  18       28.86       25.98      8.20 o
  -3   1  18      137.97      133.64     11.67 o
  -2   1  18       12.97        8.74      9.93 o
  -1   1  18       32.55       24.77      9.00 o
   0   1  18        0.15        0.00     10.27 o
   1   1  18       35.24       30.98      9.07 o
   2   1  18       12.67       24.89      9.15 o
   3   1  18      137.16      141.06     11.99 o
   4   1  18       27.71       25.52      8.56 o
   5   1  18       24.87       28.61      9.51 o
   6   1  18        8.66       27.02     10.11 o
   7   1  18      105.57      115.08     46.10 o
  -7   2  18       48.46        2.40     16.90 o
  -6   2  18      152.36      172.76     17.67 o
  -5   2  18       93.57       91.12     12.35 o
  -4   2  18       30.72       32.52      8.66 o
  -3   2  18       55.28       44.83      8.78 o
  -2   2  18      126.40      116.84     13.40 o
  -1   2  18       61.85       64.58     18.61 o
   0   2  18      244.55      240.71     25.36 o
   1   2  18       63.92       43.32      8.88 o
   2   2  18      124.98      108.75     22.57 o
   3   2  18       54.17       46.42      8.79 o
   4   2  18       31.52       36.94      9.34 o
   5   2  18       91.75       98.91     14.78 o
   6   2  18      155.14      163.04     18.98 o
   7   2  18       49.34       24.02     18.65 o
  -6   3  18        2.60        4.11      9.79 o
  -5   3  18      197.54      203.39     16.09 o
  -4   3  18        0.10        0.00      7.33 o
  -3   3  18       38.66       23.04      9.48 o
  -2   3  18       14.64        3.59      7.71 o
  -1   3  18      191.29      226.45     20.01 o
   0   3  18      540.36      530.85     34.31 o
   1   3  18      190.39      215.86     14.78 o
   2   3  18       14.10       18.43      8.50 o
   3   3  18       39.46       20.29      7.28 o
   4   3  18        0.10       12.80      7.97 o
   5   3  18      194.60      217.84     17.10 o
   6   3  18        2.54        7.50     10.51 o
  -6   4  18        4.92        0.00      9.67 o
  -5   4  18       51.25       35.10     10.62 o
  -4   4  18       48.36       42.02     11.45 o
  -3   4  18       45.59       53.69     11.28 o
  -2   4  18      153.01      148.96     14.54 o
  -1   4  18       93.74       91.92     14.28 o
   0   4  18      409.93      400.31     31.14 o
   1   4  18       92.59       98.05     11.26 o
   2   4  18      155.29      127.16     12.65 o
   3   4  18       45.76       28.40      8.47 o
   4   4  18       47.62       60.04      9.52 o
   5   4  18       51.53       36.62     10.57 o
   6   4  18        4.64        3.63     10.30 o
  -6   5  18        5.93        4.19     12.05 o
  -5   5  18       21.43        5.80     10.83 o
  -4   5  18      197.66      197.10     18.47 o
  -3   5  18       57.15       57.02     11.27 o
  -2   5  18       36.07       24.66      9.22 o
  -1   5  18       26.52       17.05     10.06 o
   0   5  18       33.30       42.31     18.42 o
   1   5  18       25.92       13.13      8.05 o
   2   5  18       35.29       16.99      7.59 o
   3   5  18       56.80       50.42     16.54 o
   4   5  18      195.95      186.31     15.14 o
   5   5  18       21.77       25.00     10.16 o
   6   5  18        6.16        0.00      9.11 o
  -6   6  18       25.38        8.03     37.78 o
  -5   6  18       66.70       42.30     13.03 o
  -4   6  18       45.98       32.39     11.39 o
  -3   6  18      248.02      267.83     19.86 o
  -2   6  18        7.50        2.73      8.33 o
  -1   6  18      276.34      266.66     33.72 o
   0   6  18        3.08        5.41     11.79 o
   1   6  18      272.75      278.70     17.06 o
   2   6  18        7.08        9.91      7.32 o
   3   6  18      247.50      265.44     16.23 o
   4   6  18       46.78       39.99      8.95 o
   5   6  18       65.48       60.04     10.44 o
   6   6  18       25.88       34.14     10.86 o
  -6   7  18        5.04       28.17     17.92 o
  -5   7  18       10.32        2.88     10.34 o
  -4   7  18       31.64       23.01     11.16 o
  -3   7  18        8.32        0.00      8.38 o
  -2   7  18        4.99       13.62     10.23 o
  -1   7  18      187.81      194.71     24.42 o
   0   7  18       16.96       13.45     13.24 o
   1   7  18      193.38      202.43     13.87 o
   2   7  18        4.28        2.87      6.91 o
   3   7  18        8.15        1.43      8.02 o
   4   7  18       30.74       25.68      8.68 o
   5   7  18       10.31        0.00      7.98 o
   6   7  18        5.43        0.00     12.63 o
  -6   8  18        6.74       13.21     18.20 o
  -5   8  18       10.22        8.00     11.03 o
  -4   8  18       83.23       61.08     12.80 o
  -3   8  18       31.41       40.25     10.51 o
  -2   8  18       50.21       81.81     19.50 o
  -1   8  18       57.06       77.96     30.23 o
   0   8  18       26.41        6.51     25.95 o
   1   8  18       58.99       54.87      9.30 o
   2   8  18       49.85       53.58      9.09 o
   3   8  18       31.15        7.54      9.22 o
   4   8  18       83.81       90.24     12.09 o
   5   8  18        9.61        0.00      8.55 o
   6   8  18        7.13       15.05     14.75 o
  -6   9  18        1.17        0.00     16.25 o
  -5   9  18        5.86        3.08     11.17 o
  -4   9  18        0.33        0.00     16.52 o
  -3   9  18      156.21      202.48     27.50 o
  -2   9  18       70.70       62.65     18.61 o
  -1   9  18      428.94      512.23     36.01 o
   0   9  18       34.52       13.63     13.33 o
   1   9  18      428.45      470.55     32.56 o
   2   9  18       70.04       80.80     10.11 o
   3   9  18      158.49      158.80     15.16 o
   4   9  18        0.39        0.00      8.32 o
   5   9  18        6.11        4.50      9.33 o
   6   9  18        1.19        4.64     14.24 o
  -5  10  18        3.71        0.00     29.95 o
  -4  10  18       24.03        9.34     11.92 o
  -3  10  18       98.82      104.26     36.28 o
  -2  10  18       77.63       36.76     16.58 o
  -1  10  18       29.72       22.27     25.49 o
   0  10  18      173.93      153.24     23.11 o
   1  10  18       27.37       18.21      8.92 o
   2  10  18       78.89      104.60     11.19 o
   3  10  18       97.37      101.87     11.39 o
   4  10  18       24.43       38.73     11.64 o
   5  10  18        3.75        2.39     10.05 o
  -5  11  18       22.03       43.43     24.41 o
  -4  11  18      110.13      110.13     23.90 o
  -3  11  18      133.22      164.44     26.75 o
  -2  11  18      131.00      164.60     30.40 o
  -1  11  18      130.14      136.65     23.38 o
   0  11  18       10.69       20.95     21.01 o
   1  11  18      129.04      115.60     13.14 o
   2  11  18      129.66      138.40     12.80 o
   3  11  18      133.83      127.74     13.66 o
   4  11  18      108.74      112.41     17.69 o
   5  11  18       22.01       31.68     15.85 o
  -4  12  18       28.99       50.88     21.10 o
  -3  12  18       63.28      100.50     23.12 o
  -2  12  18       43.13       10.62     20.95 o
  -1  12  18       37.80       18.91     22.26 o
   0  12  18       11.18       32.82     22.88 o
   1  12  18       37.29       37.92     10.51 o
   2  12  18       43.94       45.11      9.57 o
   3  12  18       63.24       61.03     13.18 o
   4  12  18       29.39       34.56     11.13 o
   5  12  18        0.02       21.49     15.51 o
  -4  13  18        9.72        0.00     26.97 o
  -3  13  18       56.93       75.13     22.28 o
  -2  13  18       31.78       42.87     23.45 o
  -1  13  18       33.09       27.65     23.67 o
   0  13  18       24.85       32.73     15.99 o
   1  13  18       33.20       32.28     10.72 o
   2  13  18       31.16       35.01     15.20 o
   3  13  18       57.20       58.98     14.92 o
   4  13  18        9.11        0.00     11.71 o
  -4  14  18        4.70       19.36     26.34 o
  -3  14  18       39.64       36.35     24.10 o
  -2  14  18        3.20       21.91     24.75 o
  -1  14  18        5.17       34.01     26.51 o
   0  14  18      109.96      109.43     17.45 o
   1  14  18        4.96        8.94     10.62 o
   2  14  18        3.32        9.89      9.60 o
   3  14  18       39.01       28.60     10.94 o
   4  14  18        4.59        0.00     13.19 o
  -2  15  18       26.86       47.86     28.84 o
  -1  15  18        3.90       23.79     24.81 o
   0  15  18       36.65       35.69     17.11 o
   1  15  18        4.11        0.00     11.28 o
   2  15  18       26.59       64.00     12.95 o
   3  15  18       27.63       35.91     13.88 o
  -2  16  18        5.08        0.00     25.72 o
   0  16  18        1.82       19.49     16.75 o
   1  16  18        3.74        0.00     11.09 o
   2  16  18        5.16        0.00     12.06 o
   0  17  18        0.00        0.22     19.31 o
   1  17  18        0.38        0.00     14.83 o
   1   0  19      154.27      130.86     14.23 o
   2   0  19       46.43       25.86     12.63 o
   3   0  19        2.38       10.88      7.20 o
   4   0  19        3.58        2.33      7.83 o
   5   0  19       11.78        1.96      8.80 o
   6   0  19       75.39       82.95     14.88 o
  -6   1  19       11.11        0.00     14.16 o
  -5   1  19       30.02       25.00      9.54 o
  -4   1  19       43.26       38.44      9.32 o
  -3   1  19       52.68       35.68      8.63 o
  -2   1  19       28.21       20.43      9.33 o
  -1   1  19       47.92       45.14     11.88 o
   0   1  19        0.08        0.00     11.22 o
   1   1  19       46.46       42.05     14.13 o
   2   1  19       28.07       28.60     10.09 o
   3   1  19       53.98       51.73     11.84 o
   4   1  19       43.63       30.06      9.23 o
   5   1  19       30.89       34.22     10.14 o
   6   1  19       10.42       13.03     10.60 o
  -6   2  19       39.03       39.07     13.31 o
  -5   2  19       18.40       12.24      8.84 o
  -4   2  19       10.48        1.44      7.79 o
  -3   2  19       34.72       23.33      8.30 o
  -2   2  19       29.46       26.08     14.93 o
  -1   2  19       98.69       98.10     15.38 o
   0   2  19       60.68       78.14     17.38 o
   1   2  19      100.76      114.92     21.28 o
   2   2  19       28.91       21.93      8.98 o
   3   2  19       33.86       21.61     10.25 o
   4   2  19       11.32        7.69      8.08 o
   5   2  19       18.24        6.43      8.96 o
   6   2  19       39.67       55.03     14.16 o
  -6   3  19       12.51       15.56     12.09 o
  -5   3  19       32.02        9.72      9.80 o
  -4   3  19       16.10        1.95      8.34 o
  -3   3  19       76.60       46.82     10.95 o
  -2   3  19       21.90       19.24     10.48 o
  -1   3  19       64.84       73.28     17.81 o
   0   3  19       13.13        0.00     11.52 o
   1   3  19       67.43       60.58     13.60 o
   2   3  19       21.73       25.50      9.05 o
   3   3  19       76.12       80.15     12.17 o
   4   3  19       16.17       27.38      9.04 o
   5   3  19       32.41       34.02     10.35 o
   6   3  19       12.29        7.75     17.18 o
  -6   4  19       42.74       23.60     14.48 o
  -5   4  19       10.61       28.40     11.00 o
  -4   4  19       28.46       19.57     10.58 o
  -3   4  19       36.10       21.48      9.90 o
  -2   4  19        1.96        0.00      9.02 o
  -1   4  19       62.26       66.93     13.69 o
   0   4  19       61.80       49.77     16.48 o
   1   4  19       61.85       72.82     17.28 o
   2   4  19        2.04        0.00      7.64 o
   3   4  19       36.24       35.25      9.07 o
   4   4  19       29.90       26.12      7.71 o
   5   4  19       11.36        8.54      9.51 o
   6   4  19       42.89       31.95     13.68 o
  -6   5  19       26.39       47.61     19.50 o
  -5   5  19       64.95       31.30     12.77 o
  -4   5  19       15.47       20.22     10.16 o
  -3   5  19       93.76      114.58     14.89 o
  -2   5  19       33.95       29.97      9.94 o
  -1   5  19       97.97       86.23     14.43 o
   0   5  19      313.32      257.21     27.15 o
   1   5  19      100.59       67.51     33.41 o
   2   5  19       35.06       41.57      9.95 o
   3   5  19       94.61       96.48     11.71 o
   4   5  19       15.33       17.60      8.11 o
   5   5  19       66.07       70.57     11.22 o
   6   5  19       26.03       51.05     14.40 o
  -6   6  19       15.46       16.34     17.80 o
  -5   6  19       20.29       24.66     11.59 o
  -4   6  19       20.39       23.33     11.20 o
  -3   6  19      138.51      137.28     17.31 o
  -2   6  19        9.31       22.38      8.87 o
  -1   6  19       57.35       43.53     15.76 o
   0   6  19       19.30       27.63     13.96 o
   1   6  19       58.93       55.81     11.87 o
   2   6  19        8.87        8.61      8.64 o
   3   6  19      136.48      117.58     12.35 o
   4   6  19       19.86        0.83     11.71 o
   5   6  19       19.57       27.00      9.38 o
   6   6  19       16.40       20.18     13.25 o
  -6   7  19       27.43       17.41     17.76 o
  -5   7  19        3.43        4.16     11.97 o
  -4   7  19        9.58       14.60     10.17 o
  -3   7  19       22.73       13.21      9.86 o
  -2   7  19       22.92        3.39     18.31 o
  -1   7  19       47.69       17.76     14.21 o
   0   7  19        8.55        1.69     12.34 o
   1   7  19       46.97       46.91     11.86 o
   2   7  19       23.38       14.77     11.17 o
   3   7  19       23.61       16.49      9.90 o
   4   7  19        9.73       12.26      9.76 o
   5   7  19        3.50        5.27      8.96 o
   6   7  19       27.66       39.59     16.54 o
  -5   8  19       32.50       30.09     17.63 o
  -4   8  19       13.38       20.50     10.90 o
  -3   8  19      107.33      113.60     17.24 o
  -2   8  19       27.51       33.04     16.52 o
  -1   8  19       20.14        0.00     29.10 o
   0   8  19       46.90       45.89     16.96 o
   1   8  19       20.14       29.81     11.48 o
   2   8  19       27.62       21.84      8.44 o
   3   8  19      108.27      104.97     14.08 o
   4   8  19       13.03        6.34     10.09 o
   5   8  19       33.55       24.65     11.99 o
  -5   9  19       19.11       19.26     16.42 o
  -4   9  19        3.22       20.34     13.25 o
  -3   9  19       96.73       73.87     20.40 o
  -2   9  19        0.25        3.20     13.71 o
  -1   9  19       96.17      137.99     48.68 o
   0   9  19       96.43       57.95     24.87 o
   1   9  19       94.41      102.70     14.74 o
   2   9  19        0.33        6.50      7.48 o
   3   9  19       95.35      124.57     13.53 o
   4   9  19        3.19        0.00      9.60 o
   5   9  19       18.81        6.50     12.81 o
  -5  10  19        7.94       34.29     23.56 o
  -4  10  19       33.16       49.39     15.20 o
  -3  10  19        6.68        0.02     14.72 o
  -2  10  19        4.56        0.00     12.84 o
  -1  10  19       24.89       18.57     15.00 o
   0  10  19       21.13        9.02     15.01 o
   1  10  19       25.46        6.30     27.18 o
   2  10  19        4.51        7.88      8.13 o
   3  10  19        7.09       13.22      8.39 o
   4  10  19       32.99       26.70     12.38 o
   5  10  19        8.23       23.33     14.42 o
  -4  11  19       22.40        4.60     25.09 o
  -3  11  19      105.89       86.55     22.00 o
  -2  11  19       10.05       22.95     17.04 o
  -1  11  19       33.60       32.51     22.23 o
   0  11  19        0.83       20.21     24.13 o
   1  11  19       33.74       46.78     15.20 o
   2  11  19       10.04       27.33      9.01 o
   3  11  19      106.18      117.58     13.83 o
   4  11  19       22.28       21.28     10.38 o
  -4  12  19       16.35        0.00     28.27 o
  -3  12  19       38.62       14.45     35.26 o
  -2  12  19       44.36       49.76     31.37 o
  -1  12  19       47.12       56.50     19.05 o
   0  12  19       23.89       30.37     24.30 o
   1  12  19       47.33       63.18     13.94 o
   2  12  19       44.71       59.24     12.17 o
   3  12  19       38.69       27.83     10.20 o
   4  12  19       17.35       21.90     12.65 o
  -3  13  19       20.82       28.56     28.73 o
  -2  13  19       16.44        4.21     17.77 o
  -1  13  19       38.76       43.94     26.23 o
   0  13  19        2.00       19.93     24.81 o
   1  13  19       39.03       18.85     12.20 o
   2  13  19       16.18        7.82      9.72 o
   3  13  19       20.85       10.18     10.54 o
   4  13  19       44.29       49.03     20.91 o
  -3  14  19       40.96       46.50     34.12 o
  -2  14  19        8.95        0.00     26.00 o
  -1  14  19       30.62       68.81     29.98 o
   0  14  19        2.47        2.84     23.45 o
   1  14  19       30.53       18.91     13.93 o
   2  14  19        8.80       23.07     11.91 o
   3  14  19       41.98       37.73     14.07 o
  -1  15  19       65.45       47.75     29.01 o
   1  15  19       63.62       86.19     18.40 o
   2  15  19       34.47       25.27     12.87 o
   1  16  19        7.78        0.00     18.89 o
   0   0  20       86.76       76.42     24.75 o
   1   0  20      384.09      378.24     32.31 o
   2   0  20        3.95        0.00      9.11 o
   3   0  20        9.56       11.70     10.10 o
   4   0  20       14.73       10.71      8.54 o
   5   0  20        0.86        0.00      8.63 o
   6   0  20       13.40       22.39     18.41 o
  -6   1  20       14.08       13.96     12.64 o
  -5   1  20       14.30        0.63      9.81 o
  -4   1  20       22.29       18.81      8.95 o
  -3   1  20       95.55      120.33     15.54 o
  -2   1  20        9.38        1.28      8.43 o
  -1   1  20        3.82        6.83     12.26 o
   0   1  20       17.80        9.82     12.46 o
   1   1  20        3.80       15.28     13.67 o
   2   1  20        9.03        6.49      9.18 o
   3   1  20       99.22       66.35     13.22 o
   4   1  20       22.02       11.22      9.73 o
   5   1  20       14.88       18.72      9.81 o
   6   1  20       14.41       16.82     13.40 o
  -6   2  20        0.16       11.59     12.71 o
  -5   2  20       22.16       17.47     10.03 o
  -4   2  20       25.96       31.59      9.83 o
  -3   2  20        9.98        3.20     10.95 o
  -2   2  20       19.54       20.11     11.44 o
  -1   2  20      195.88      203.79     26.29 o
   0   2  20       78.45       50.00     29.13 o
   1   2  20      193.94      176.65     24.81 o
   2   2  20       18.15       26.06      9.10 o
   3   2  20       10.30       15.49     10.34 o
   4   2  20       26.05       23.14     10.18 o
   5   2  20       22.05       17.82      9.67 o
   6   2  20        0.16        7.29     12.19 o
  -6   3  20        0.65        0.00     14.94 o
  -5   3  20       48.19       65.14     12.81 o
  -4   3  20       51.96       79.09     13.77 o
  -3   3  20       58.93       44.95     11.45 o
  -2   3  20       83.50       63.49     14.28 o
  -1   3  20       49.43       56.39     16.80 o
   0   3  20       25.30       26.43     14.32 o
   1   3  20       48.65       37.06     14.91 o
   2   3  20       84.81       86.98     14.40 o
   3   3  20       58.23       57.66     14.10 o
   4   3  20       49.35       71.96     13.48 o
   5   3  20       49.00       66.21     11.44 o
   6   3  20        0.64        4.79     13.59 o
  -6   4  20        0.81        0.00     15.84 o
  -5   4  20       33.47       25.65     12.75 o
  -4   4  20       43.55       26.47     13.06 o
  -3   4  20       54.57       36.36     16.37 o
  -2   4  20       21.19       21.93     11.92 o
  -1   4  20       35.32       31.64     14.61 o
   0   4  20       10.33       10.72     12.80 o
   1   4  20       33.98       48.77     16.67 o
   2   4  20       19.74       18.85      9.23 o
   3   4  20       54.48       60.62     11.76 o
   4   4  20       43.77       53.28     12.96 o
   5   4  20       33.39       26.42     10.69 o
   6   4  20        0.70       18.37     13.76 o
  -5   5  20       27.29       38.58     18.29 o
  -4   5  20       11.85       11.80     10.80 o
  -3   5  20       75.11       55.19     12.28 o
  -2   5  20       63.28       55.40     17.44 o
  -1   5  20        6.18        9.36     10.44 o
   0   5  20      109.89       97.02     20.82 o
   1   5  20        5.99       12.98     17.37 o
   2   5  20       64.58       43.34     10.65 o
   3   5  20       76.21       75.54     12.91 o
   4   5  20       11.78        7.99     10.07 o
   5   5  20       27.28       24.27     10.54 o
  -5   6  20        5.28        0.00     15.40 o
  -4   6  20        3.38        0.00      9.58 o
  -3   6  20       16.35       13.54     10.19 o
  -2   6  20       31.20       25.31     12.60 o
  -1   6  20       35.11        7.14     18.14 o
   0   6  20       17.87        1.63     19.98 o
   1   6  20       36.23       37.85     16.30 o
   2   6  20       31.67       24.35     10.14 o
   3   6  20       15.71       11.14      9.69 o
   4   6  20        3.46        2.73      9.75 o
   5   6  20        5.15       11.50     10.15 o
  -5   7  20       41.33       57.96     19.95 o
  -4   7  20        3.69       16.33     10.58 o
  -3   7  20       17.85       18.49     10.59 o
  -2   7  20       12.31       15.46     19.76 o
  -1   7  20       12.41        9.56     18.99 o
   0   7  20       56.57       42.83     17.15 o
   1   7  20       12.71        0.00     13.35 o
   2   7  20       12.15       13.90      9.52 o
   3   7  20       17.93        5.71     11.49 o
   4   7  20        3.84       12.43     10.19 o
   5   7  20       40.22       40.64     13.20 o
  -5   8  20        5.57       12.23     16.42 o
  -4   8  20        7.77        3.64     11.30 o
  -3   8  20       35.99       43.76     14.56 o
  -2   8  20       43.91       21.54     16.33 o
  -1   8  20       65.32       36.89     39.29 o
   0   8  20        0.05        0.00     21.94 o
   1   8  20       65.29       36.36     35.51 o
   2   8  20       43.12       40.37     11.54 o
   3   8  20       35.61       23.89     10.87 o
   4   8  20        7.77        5.87     10.78 o
   5   8  20        5.36        0.00     15.58 o
  -5   9  20       28.48       32.96     18.15 o
  -4   9  20       67.14      137.74     33.35 o
  -3   9  20        3.76        1.42     15.46 o
  -2   9  20       57.62       28.85     17.69 o
  -1   9  20       43.59       16.04     15.33 o
   0   9  20        8.35       18.49     15.24 o
   1   9  20       42.84       27.83     29.86 o
   2   9  20       57.83       48.69     14.02 o
   3   9  20        3.77        0.23      8.02 o
   4   9  20       66.38       78.73     14.46 o
   5   9  20       28.82       68.81     33.72 o
  -3  10  20      140.31      172.27     27.56 o
  -2  10  20      101.05      103.06     29.32 o
  -1  10  20        6.86        0.00     14.10 o
   0  10  20        0.67        0.37     15.23 o
   1  10  20        7.41        0.00     20.15 o
   2  10  20      102.19       91.43     15.64 o
   3  10  20      140.56      129.18     13.55 o
   4  10  20       18.03        0.00     11.98 o
  -3  11  20       16.77       28.95     18.23 o
  -2  11  20       14.83       22.13     17.98 o
  -1  11  20       50.42       19.02     32.93 o
   0  11  20       28.42       24.30     24.64 o
   1  11  20       50.89       62.85     30.71 o
   2  11  20       15.37       38.31     11.63 o
   3  11  20       16.90       11.11      9.49 o
   4  11  20       12.49        0.00     11.50 o
  -3  12  20        6.92        0.00     25.15 o
  -2  12  20        8.11       21.40     18.85 o
  -1  12  20        0.19        0.00     18.91 o
   0  12  20       34.92       41.73     26.80 o
   1  12  20        0.23       15.67     15.64 o
   2  12  20        8.58        7.54     10.58 o
   3  12  20        6.93        9.51     10.49 o
  -3  13  20       73.47       57.68     33.78 o
  -1  13  20        0.63        0.00     21.12 o
   0  13  20        9.66        0.00     22.65 o
   1  13  20        0.62        0.00     16.25 o
   2  13  20       11.64        3.60     13.45 o
   3  13  20       72.03       55.54     13.57 o
  -1  14  20        6.42        0.00     22.03 o
   0  14  20        9.34       35.48     29.30 o
   1  14  20        6.46       35.71     26.12 o
   2  14  20       25.20       23.66     16.68 o
   1   0  21       20.24        4.77     13.85 o
   2   0  21       29.62       26.17     11.27 o
   3   0  21       17.48       16.24     11.15 o
   4   0  21       42.76       40.40     12.94 o
   5   0  21       15.46        7.04     10.35 o
  -5   1  21        5.43        0.00     10.34 o
  -4   1  21        3.03        0.00      9.47 o
  -3   1  21        7.09        0.00     10.18 o
  -2   1  21       13.71        9.76     10.92 o
  -1   1  21      110.11       64.34     62.39 o
   0   1  21        9.55       18.41     14.93 o
   1   1  21      113.04       96.68     35.00 o
   2   1  21       13.49        3.56     15.32 o
   3   1  21        6.44        4.75      9.92 o
   4   1  21        3.00        3.37     11.43 o
   5   1  21        5.23        1.12     11.54 o
  -5   2  21       30.61       18.10     12.53 o
  -4   2  21       54.28       62.62     13.77 o
  -3   2  21        1.66       10.15     11.92 o
  -2   2  21        7.36        0.00     12.75 o
  -1   2  21       48.82       42.91     16.80 o
   0   2  21       34.47       14.36     14.01 o
   1   2  21       48.97       47.01     16.71 o
   2   2  21        6.94        0.00      9.39 o
   3   2  21        1.98        3.64      9.83 o
   4   2  21       54.54       62.19     14.16 o
   5   2  21       30.41       40.61     15.22 o
  -5   3  21       11.88       18.90     14.21 o
  -4   3  21       14.61        0.00     10.25 o
  -3   3  21       45.43       38.96     14.33 o
  -2   3  21        8.42       25.16     12.15 o
  -1   3  21        4.25       11.47     14.05 o
   0   3  21        1.56       10.64     16.66 o
   1   3  21        4.14        0.00     12.78 o
   2   3  21        8.86       15.06     11.89 o
   3   3  21       45.04       20.16     10.83 o
   4   3  21       14.48       19.40     11.84 o
   5   3  21       11.75       12.02     10.80 o
  -5   4  21       13.79        0.00     15.84 o
  -4   4  21       36.21       43.56     12.95 o
  -3   4  21       34.92       32.53     14.25 o
  -2   4  21       16.03       12.19     11.86 o
  -1   4  21       61.99       66.48     18.43 o
   0   4  21       21.33       38.85     16.07 o
   1   4  21       62.54       75.88     19.05 o
   2   4  21       15.46       11.26     13.41 o
   3   4  21       34.69       38.74     11.02 o
   4   4  21       36.56       40.41     12.47 o
   5   4  21       13.41       10.68     17.53 o
  -5   5  21        5.77        7.82     16.49 o
  -4   5  21        0.29        8.65     10.95 o
  -3   5  21       25.67       22.97     13.62 o
  -2   5  21        8.58       12.96     11.77 o
  -1   5  21        0.64       18.14     15.03 o
   0   5  21       21.83       11.66     15.13 o
   1   5  21        0.79       11.87     14.82 o
   2   5  21        8.72        7.05     11.68 o
   3   5  21       24.65       34.19     11.18 o
   4   5  21        0.27        8.67     12.66 o
   5   5  21        5.76        0.00     27.85 o
  -5   6  21       10.15       16.77     17.03 o
  -4   6  21       13.48        1.40     11.10 o
  -3   6  21       13.87       20.41     11.03 o
  -2   6  21        4.06        0.00     11.60 o
  -1   6  21       29.49       23.11     15.68 o
   0   6  21      183.49      176.06     26.73 o
   1   6  21       29.42       34.85     16.40 o
   2   6  21        3.91        0.83     14.12 o
   3   6  21       13.59       24.54     11.22 o
   4   6  21       13.09        7.55     12.70 o
   5   6  21       10.63        0.00     15.71 o
  -4   7  21        2.98        2.82     16.18 o
  -3   7  21       61.59       99.25     19.38 o
  -2   7  21        7.62        2.88     13.93 o
  -1   7  21       34.62        6.35     14.31 o
   0   7  21        3.15       10.02     18.03 o
   1   7  21       35.58       43.42     27.11 o
   2   7  21        7.46        0.00     10.33 o
   3   7  21       61.12       70.10     15.55 o
   4   7  21        2.84        6.45     12.95 o
  -4   8  21       20.98       47.68     18.24 o
  -3   8  21       24.13       28.09     18.31 o
  -2   8  21        7.48       14.47     24.47 o
  -1   8  21        0.40        0.00     12.65 o
   0   8  21       33.85       22.82     24.10 o
   1   8  21        0.46        4.58     14.10 o
   2   8  21        7.28        0.00     12.70 o
   3   8  21       24.03       19.61     13.52 o
   4   8  21       20.35       14.54     11.91 o
  -4   9  21       14.91       30.77     24.13 o
  -3   9  21       30.80       56.09     27.31 o
  -2   9  21        4.32        6.50     17.27 o
  -1   9  21       73.82       98.61     22.61 o
   0   9  21        0.01        0.00     14.38 o
   1   9  21       72.44       79.88     31.62 o
   2   9  21        4.62        2.50     14.00 o
   3   9  21       31.52       22.01     10.86 o
   4   9  21       14.73       14.96     11.73 o
  -3  10  21        8.93       20.72     26.29 o
  -2  10  21       17.94       15.18     17.52 o
  -1  10  21       10.46        9.79     16.95 o
   0  10  21        3.74       10.31     15.79 o
   1  10  21       10.10       33.38     28.16 o
   2  10  21       17.81        4.16     14.60 o
   3  10  21        8.88        0.00     11.23 o
  -3  11  21       10.64       35.99     29.75 o
  -2  11  21       27.82       29.58     26.40 o
  -1  11  21       24.47       53.87     20.03 o
   0  11  21       15.49       21.40     25.89 o
   1  11  21       24.51       53.99     30.15 o
   2  11  21       27.72       33.25     19.71 o
   3  11  21       10.28        0.00     11.17 o
  -2  12  21       21.22       73.01     32.76 o
  -1  12  21        2.03        4.66     23.11 o
   0  12  21        0.01       13.29     26.23 o
   1  12  21        2.12        0.00     25.72 o
   2  12  21       21.46       16.15     15.78 o
   0  13  21        0.01       41.67     30.60 o
   1  13  21        2.16        0.00     27.54 o
   2  13  21       12.35       15.96     21.86 o
   0   0  22       21.45       11.24     20.61 o
   1   0  22       53.15       45.26     17.91 o
   2   0  22        3.48       36.41     17.65 o
   3   0  22       97.48       82.74     15.24 o
   4   0  22        0.01        0.00     11.61 o
   5   0  22        6.47       31.59     18.23 o
  -5   1  22        2.40        0.00     13.85 o
  -4   1  22        9.79        0.00     13.29 o
  -3   1  22       31.88       29.93     14.39 o
  -2   1  22        3.34        0.19     11.79 o
  -1   1  22       54.44       19.64     15.89 o
   0   1  22       12.82       13.81     14.15 o
   1   1  22       53.76       42.78     28.13 o
   2   1  22        3.44       10.02     29.64 o
   3   1  22       32.21       40.93     12.86 o
   4   1  22        9.91        7.55     12.06 o
   5   1  22        2.55       23.38     19.13 o
  -5   2  22        5.36       16.64     16.83 o
  -4   2  22        2.58       15.29     18.50 o
  -3   2  22        1.56        2.22     12.13 o
  -2   2  22       13.45        0.00     11.60 o
  -1   2  22       36.50       29.31     16.66 o
   0   2  22      154.86      169.73     26.91 o
   1   2  22       35.39       32.11     18.62 o
   2   2  22       14.31       11.95     16.78 o
   3   2  22        1.71       13.47     10.37 o
   4   2  22        2.52       10.23     11.42 o
   5   2  22        5.45       18.03     30.43 o
  -4   3  22       23.13       17.55     18.96 o
  -3   3  22        7.20       16.54     13.01 o
  -2   3  22       27.78       20.03     12.88 o
  -1   3  22       97.97       92.66     28.13 o
   0   3  22        4.16        9.55     17.91 o
   1   3  22       97.38       33.39     25.69 o
   2   3  22       27.46       25.79     26.60 o
   3   3  22        7.35       26.17     11.31 o
   4   3  22       23.26       26.42     12.52 o
  -4   4  22       13.69       29.14     16.60 o
  -3   4  22       23.62       26.15     14.39 o
  -2   4  22       46.23       35.29     14.73 o
  -1   4  22       12.35       14.62     15.21 o
   0   4  22       24.20       40.77     18.25 o
   1   4  22       12.19        7.10     14.75 o
   2   4  22       47.08      114.79     22.89 o
   3   4  22       23.10       16.37     11.07 o
   4   4  22       13.52       10.03     11.74 o
  -4   5  22        9.86       22.52     37.39 o
  -3   5  22       38.56       39.48     15.01 o
  -2   5  22       13.48        6.76     12.38 o
  -1   5  22       11.80       19.17     16.53 o
   0   5  22        9.59       17.15     16.08 o
   1   5  22       11.72       21.74     16.94 o
   2   5  22       13.50        8.79     16.11 o
   3   5  22       39.50       33.40     12.39 o
   4   5  22        9.42       13.32     15.85 o
  -4   6  22        9.63        0.00     19.81 o
  -3   6  22       31.81       31.14     14.81 o
  -2   6  22        3.49        5.48     12.49 o
  -1   6  22       30.05       33.95     17.91 o
   0   6  22       16.94        0.00     14.23 o
   1   6  22       29.55       25.99     22.94 o
   2   6  22        3.48        0.00     13.36 o
   3   6  22       31.77       39.92     14.55 o
   4   6  22        9.82        0.00     14.57 o
  -4   7  22       16.60        0.00     15.59 o
  -3   7  22       27.05       25.62     18.26 o
  -2   7  22        0.75        0.00     15.11 o
  -1   7  22        0.93        0.80     15.94 o
   0   7  22       70.57       93.49     22.78 o
   1   7  22        1.02        0.00     14.64 o
   2   7  22        0.69        0.00     15.05 o
   3   7  22       28.15       20.17     18.19 o
   4   7  22       16.56       34.46     19.92 o
  -2   8  22        0.36        0.00     15.76 o
  -1   8  22       65.80       66.47     21.36 o
   0   8  22        5.97        0.00     17.83 o
   1   8  22       66.35       76.02     30.86 o
   2   8  22        0.26        5.28     23.45 o
   3   8  22        7.23        0.95     12.00 o
  -2   9  22        2.08        0.00     26.34 o
  -1   9  22       72.35       88.18     23.06 o
   0   9  22        0.93        0.00     13.73 o
   1   9  22       73.16       52.18     27.99 o
   2   9  22        2.01        0.00     24.53 o
   3   9  22       31.44       25.55     14.50 o
  -2  10  22        3.10       14.87     24.81 o
  -1  10  22        7.69        0.00     15.72 o
   0  10  22        0.13        0.00     19.25 o
   1  10  22        7.84       16.35     24.30 o
   2  10  22        2.74        0.00     17.87 o
   3  10  22       13.22        3.89     19.29 o
  -2  11  22        9.59        0.00     26.40 o
  -1  11  22        2.83       41.45     32.25 o
   1  11  22        2.77       12.26     28.39 o
   2  11  22        9.65        0.00     19.18 o
   1   0  23        4.87       21.88     16.34 o
   2   0  23        1.84       25.54     17.35 o
   3   0  23        0.07        0.00     13.70 o
   4   0  23        1.31        0.00     16.02 o
  -4   1  23        2.92        0.00     21.86 o
  -3   1  23       21.25       51.25     19.88 o
  -2   1  23       49.94       50.56     20.63 o
  -1   1  23       69.98       80.41     22.06 o
   0   1  23        8.35        1.12     32.19 o
   1   1  23       70.35       32.68     17.46 o
   2   1  23       49.52       58.83     20.91 o
   3   1  23       21.83       23.72     12.93 o
   4   1  23        2.91       30.35     16.43 o
  -4   2  23        2.08        1.42     23.90 o
  -3   2  23       16.19       21.13     17.90 o
  -2   2  23       20.43        7.53     17.94 o
  -1   2  23        8.53        9.32     15.75 o
   0   2  23        0.29        0.00     14.19 o
   1   2  23        8.34       10.95     16.00 o
   2   2  23       20.61       12.19     21.83 o
   3   2  23       15.83       10.92     17.92 o
   4   2  23        1.99        8.64     13.25 o
  -4   3  23       13.51       18.57     27.37 o
  -3   3  23       10.14        0.00     21.01 o
  -2   3  23       47.56       68.00     24.98 o
  -1   3  23        4.15       16.28     17.77 o
   0   3  23       12.77       22.49     17.73 o
   1   3  23        3.87        6.71     15.43 o
   2   3  23       47.09       37.50     19.50 o
   3   3  23       10.42        0.00     20.84 o
   4   3  23       13.38       21.10     14.69 o
  -4   4  23       27.07        2.16     26.91 o
  -3   4  23        3.88        0.00     21.06 o
  -2   4  23        2.67        0.00     18.99 o
  -1   4  23        2.67       12.24     23.48 o
   0   4  23       34.53       51.43     20.74 o
   1   4  23        2.69        0.00     20.69 o
   2   4  23        2.74        0.00     16.16 o
   3   4  23        3.78        9.57     16.66 o
   4   4  23       26.27       17.52     20.25 o
  -3   5  23       11.79       14.25     24.07 o
  -2   5  23        0.45        3.50     15.46 o
  -1   5  23        2.86        0.00     15.99 o
   0   5  23       77.63       95.29     23.77 o
   1   5  23        2.81       19.09     17.42 o
   2   5  23        0.44        0.00     16.27 o
   3   5  23       12.11        0.00     17.78 o
  -3   6  23        4.91        0.00     23.90 o
  -2   6  23        1.98       39.51     26.97 o
  -1   6  23       90.82      122.54     25.12 o
   0   6  23        0.26        1.81     17.05 o
   1   6  23       89.86       57.43     42.75 o
   2   6  23        2.02       23.63     19.21 o
   3   6  23        5.02        0.00     25.61 o
  -2   7  23       16.81        0.00     24.24 o
  -1   7  23       26.35       27.08     28.22 o
   0   7  23        3.61        0.76     16.09 o
   1   7  23       25.98       49.70     19.75 o
   3   7  23        1.69       10.79     25.43 o
  -2   8  23        3.14        0.57     24.30 o
  -1   8  23        8.11       37.13     27.14 o
   0   8  23       15.22        2.16     21.40 o
   1   8  23        7.71        4.03     26.34 o
  -1   9  23       42.10       58.25     33.61 o
   0   9  23       11.69        0.00     24.70 o
  -1  10  23        6.98       26.51     29.13 o
   0   0  24       13.85        0.00     23.45 o
   1   0  24        0.72        1.22     15.70 o
   2   0  24       16.72       19.13     25.04 o
   3   0  24        0.81        0.00     22.54 o
  -3   1  24       12.99       20.04     26.17 o
  -1   1  24       13.76        0.00     17.63 o
   0   1  24        8.62       11.89     16.50 o
   1   1  24       13.99       40.32     20.53 o
   2   1  24        5.02        0.00     22.48 o
   3   1  24       12.68        4.77     25.55 o
  -3   2  24       16.74       27.59     27.19 o
  -1   2  24        0.89        8.61     17.21 o
   0   2  24        1.15        0.00     19.90 o
   1   2  24        0.92        7.33     17.06 o
   2   2  24        6.52        0.00     19.30 o
  -3   3  24        4.58        0.00     23.22 o
  -1   3  24        4.11       12.04     25.21 o
   0   3  24       22.54       39.62     19.69 o
   1   3  24        4.17        0.06     21.23 o
   2   3  24        4.20       26.68     26.46 o
   3   3  24        4.56        4.31     26.40 o
  -3   4  24       22.51       35.71     25.83 o
  -1   4  24       26.77       38.72     29.24 o
   0   4  24       29.41        7.38     22.88 o
   1   4  24       27.15        8.86     26.63 o
   2   4  24        1.58        0.00     23.85 o
   3   4  24       22.35        0.00     26.57 o
  -1   5  24       34.84       12.94     25.09 o
   0   5  24       20.98       45.31     28.61 o
   1   5  24       35.65       23.73     27.31 o
   2   5  24        0.71        0.00     23.73 o
   0   6  24       11.81        0.00     26.85 o
   1   6  24        8.01       49.34     30.83 o
   2   6  24       12.14       33.44     30.15 o
   0   7  24       15.72       13.34     26.57 o
   1   7  24       13.98       30.43     30.60 o
   0   8  24        7.16        0.00     26.74 o
 
